# Supplementary material for: Phosphoproteomics reveals ALK promote cell progress via RAS/JNK pathway in neuroblastoma
Source: Oncotarget. 2016 Oct 7;7(46):75968–80. doi: 10.18632/oncotarget.12513 (PMC5342791; doi:10.18632/oncotarget.12513)
Supplement: Supplementary file 4 [file oncotarget-07-75968-s004.xlsx]

## Sheet: NB1643 analysis
Category	Term	PValue	Count	%	Genes	List Total	Pop Hits	Pop Total	Fold Enrichment	Bonferroni	Benjamini	FDR
KEGG_PATHWAY	hsa04010:MAPK signaling pathway	1.11059e-07	15	4.9505	ENSG00000117020, ENSG00000198909, ENSG00000126934, ENSG00000107643, ENSG00000077782, ENSG00000008735, ENSG00000117632, ENSG00000076984, ENSG00000177606, ENSG00000100324, ENSG00000121653, ENSG00000072133, ENSG00000130522, ENSG00000115904, ENSG00000115966	50	267	5085	5.71348	8.66255e-06	8.66255e-06	0.000117476			KEGG pathway analysis
KEGG_PATHWAY	hsa04012:ErbB signaling pathway	1.35029e-06	9	2.9703	ENSG00000117020, ENSG00000082701, ENSG00000076984, ENSG00000177606, ENSG00000126934, ENSG00000107643, ENSG00000115904, ENSG00000130669, ENSG00000110395	50	87	5085	10.5207	0.000105317	5.26598e-05	0.0014283			Molecular function analysis
KEGG_PATHWAY	hsa04722:Neurotrophin signaling pathway	2.05733e-06	10	3.30033	ENSG00000117020, ENSG00000082701, ENSG00000076984, ENSG00000198909, ENSG00000177606, ENSG00000126934, ENSG00000107643, ENSG00000072133, ENSG00000185950, ENSG00000115904	50	124	5085	8.20161	0.000160459	5.34892e-05	0.00217618			Cellular component analysis
KEGG_PATHWAY	hsa04910:Insulin signaling pathway	3.61172e-05	9	2.9703	ENSG00000117020, ENSG00000082701, ENSG00000126934, ENSG00000107643, ENSG00000106617, ENSG00000185950, ENSG00000115904, ENSG00000137154, ENSG00000110395	50	135	5085	6.78	0.00281322	0.000704049	0.0381974			Biological process analysis
KEGG_PATHWAY	hsa05200:Pathways in cancer	4.46207e-05	13	4.29043	ENSG00000117020, ENSG00000082701, ENSG00000177606, ENSG00000134954, ENSG00000126934, ENSG00000107643, ENSG00000159216, ENSG00000134982, ENSG00000077782, ENSG00000186716, ENSG00000115904, ENSG00000100393, ENSG00000110395	50	328	5085	4.03079	0.00347445	0.000695857	0.0471889
KEGG_PATHWAY	hsa05211:Renal cell carcinoma	4.80425e-05	7	2.31023	ENSG00000117020, ENSG00000177606, ENSG00000134954, ENSG00000126934, ENSG00000115904, ENSG00000130669, ENSG00000100393	50	70	5085	10.17	0.00374039	0.000624373	0.0508068
KEGG_PATHWAY	hsa04660:T cell receptor signaling pathway	6.60828e-05	8	2.64026	ENSG00000117020, ENSG00000082701, ENSG00000076984, ENSG00000177606, ENSG00000126934, ENSG00000115904, ENSG00000130669, ENSG00000110395	50	108	5085	7.53333	0.00514137	0.000736105	0.069879
KEGG_PATHWAY	hsa05220:Chronic myeloid leukemia	7.11405e-05	7	2.31023	ENSG00000117020, ENSG00000126934, ENSG00000159216, ENSG00000186716, ENSG00000033327, ENSG00000115904, ENSG00000110395	50	75	5085	9.492	0.00553379	0.000693404	0.0752254
KEGG_PATHWAY	hsa05215:Prostate cancer	0.000185391	7	2.31023	ENSG00000117020, ENSG00000082701, ENSG00000146592, ENSG00000126934, ENSG00000077782, ENSG00000115904, ENSG00000100393	50	89	5085	7.99888	0.0143578	0.00160558	0.195929
KEGG_PATHWAY	hsa04912:GnRH signaling pathway	0.0003145	7	2.31023	ENSG00000076984, ENSG00000198909, ENSG00000177606, ENSG00000174233, ENSG00000126934, ENSG00000107643, ENSG00000115904	50	98	5085	7.26429	0.0242363	0.00245048	0.332171
KEGG_PATHWAY	hsa04620:Toll-like receptor signaling pathway	0.000370466	7	2.31023	ENSG00000117020, ENSG00000076984, ENSG00000177606, ENSG00000100324, ENSG00000126456, ENSG00000126934, ENSG00000107643	50	101	5085	7.04851	0.028488	0.00262398	0.391177
KEGG_PATHWAY	hsa04664:Fc epsilon RI signaling pathway	0.000839784	6	1.9802	ENSG00000117020, ENSG00000076984, ENSG00000126934, ENSG00000107643, ENSG00000033327, ENSG00000115904	50	78	5085	7.82308	0.0634297	0.00544601	0.884743
KEGG_PATHWAY	hsa05210:Colorectal cancer	0.00117605	6	1.9802	ENSG00000117020, ENSG00000082701, ENSG00000177606, ENSG00000107643, ENSG00000134982, ENSG00000115904	50	84	5085	7.26429	0.0876996	0.00703559	1.23702
KEGG_PATHWAY	hsa05213:Endometrial cancer	0.00146706	5	1.65017	ENSG00000117020, ENSG00000082701, ENSG00000126934, ENSG00000134982, ENSG00000115904	50	52	5085	9.77885	0.108201	0.00814625	1.54097
KEGG_PATHWAY	hsa04810:Regulation of actin cytoskeleton	0.00413848	8	2.64026	ENSG00000084112, ENSG00000158195, ENSG00000126934, ENSG00000134982, ENSG00000077782, ENSG00000115904, ENSG00000130669, ENSG00000160007	50	215	5085	3.78419	0.276367	0.0213339	4.29186
KEGG_PATHWAY	hsa04662:B cell receptor signaling pathway	0.00560114	5	1.65017	ENSG00000117020, ENSG00000082701, ENSG00000177606, ENSG00000126934, ENSG00000115904	50	75	5085	6.78	0.35475	0.0270108	5.76838
KEGG_PATHWAY	hsa04510:Focal adhesion	0.0119918	7	2.31023	ENSG00000117020, ENSG00000082701, ENSG00000177606, ENSG00000107643, ENSG00000115904, ENSG00000130669, ENSG00000160007	50	201	5085	3.54179	0.609769	0.0538498	11.9807
KEGG_PATHWAY	hsa04150:mTOR signaling pathway	0.013349	4	1.32013	ENSG00000117020, ENSG00000072133, ENSG00000083290, ENSG00000137154	50	52	5085	7.82308	0.649445	0.0565722	13.2513
KEGG_PATHWAY	hsa05221:Acute myeloid leukemia	0.0179038	4	1.32013	ENSG00000117020, ENSG00000126934, ENSG00000159216, ENSG00000115904	50	58	5085	7.01379	0.755649	0.0714822	17.3949
KEGG_PATHWAY	hsa04320:Dorso-ventral axis formation	0.0236991	3	0.990099	ENSG00000134954, ENSG00000115904, ENSG00000155816	50	25	5085	12.204	0.845998	0.0892979	22.4078
KEGG_PATHWAY	hsa04920:Adipocytokine signaling pathway	0.0261745	4	1.32013	ENSG00000117020, ENSG00000107643, ENSG00000106617, ENSG00000185950	50	67	5085	6.07164	0.873663	0.0938175	24.4637
KEGG_PATHWAY	hsa04520:Adherens junction	0.0373943	4	1.32013	ENSG00000130396, ENSG00000158195, ENSG00000077782, ENSG00000100393	50	77	5085	5.28312	0.948835	0.126391	33.1778
KEGG_PATHWAY	hsa04914:Progesterone-mediated oocyte maturation	0.0492852	4	1.32013	ENSG00000117020, ENSG00000174233, ENSG00000107643, ENSG00000072133	50	86	5085	4.73023	0.980595	0.157516	41.4105
GOTERM_MF_FAT	GO:0030695~GTPase regulator activity	4.10784e-08	25	8.25083	ENSG00000154310, ENSG00000107862, ENSG00000100092, ENSG00000099331, ENSG00000141503, ENSG00000126822, ENSG00000165219, ENSG00000137962, ENSG00000177606, ENSG00000186716, ENSG00000169221, ENSG00000170011, ENSG00000147459, ENSG00000047648, ENSG00000090924, ENSG00000116991, ENSG00000170776, ENSG00000116584, ENSG00000115904, ENSG00000116641, ENSG00000140750, ENSG00000160007, ENSG00000038382, ENSG0000…	212	404	12983	3.78964	1.29396e-05	1.29396e-05	5.53014e-05
GOTERM_MF_FAT	GO:0060589~nucleoside-triphosphatase regulator activity	6.30334e-08	25	8.25083	ENSG00000154310, ENSG00000107862, ENSG00000100092, ENSG00000099331, ENSG00000141503, ENSG00000126822, ENSG00000165219, ENSG00000137962, ENSG00000177606, ENSG00000186716, ENSG00000169221, ENSG00000170011, ENSG00000147459, ENSG00000047648, ENSG00000090924, ENSG00000116991, ENSG00000170776, ENSG00000116584, ENSG00000115904, ENSG00000116641, ENSG00000140750, ENSG00000160007, ENSG00000038382, ENSG0000…	212	413	12983	3.70706	1.98553e-05	9.92771e-06	8.48581e-05
GOTERM_MF_FAT	GO:0008092~cytoskeletal protein binding	1.81803e-07	27	8.91089	ENSG00000100106, ENSG00000099331, ENSG00000130479, ENSG00000155816, ENSG00000129116, ENSG00000008735, ENSG00000196588, ENSG00000172403, ENSG00000084112, ENSG00000101367, ENSG00000171992, ENSG00000008294, ENSG00000170011, ENSG00000133030, ENSG00000079308, ENSG00000165959, ENSG00000163171, ENSG00000134222, ENSG00000204138, ENSG00000117632, ENSG00000116584, ENSG00000121653, ENSG00000158195, ENSG0000…	212	504	12983	3.28074	5.72664e-05	1.90892e-05	0.000244751
GOTERM_MF_FAT	GO:0005083~small GTPase regulator activity	2.40289e-06	18	5.94059	ENSG00000154310, ENSG00000107862, ENSG00000099331, ENSG00000047648, ENSG00000090924, ENSG00000141503, ENSG00000170776, ENSG00000116584, ENSG00000126822, ENSG00000177606, ENSG00000137962, ENSG00000186716, ENSG00000115904, ENSG00000169221, ENSG00000160007, ENSG00000038382, ENSG00000197226, ENSG00000170011	212	274	12983	4.0231	0.000756626	0.00018921	0.00323483
GOTERM_MF_FAT	GO:0017124~SH3 domain binding	3.46986e-06	11	3.63036	ENSG00000159082, ENSG00000116675, ENSG00000162105, ENSG00000131370, ENSG00000100092, ENSG00000047648, ENSG00000140750, ENSG00000115904, ENSG00000119522, ENSG00000127947, ENSG00000110395	212	96	12983	7.01715	0.00109241	0.000218578	0.00467116
GOTERM_MF_FAT	GO:0003779~actin binding	2.37637e-05	18	5.94059	ENSG00000100106, ENSG00000133030, ENSG00000079308, ENSG00000099331, ENSG00000165959, ENSG00000130479, ENSG00000155816, ENSG00000129116, ENSG00000196588, ENSG00000204138, ENSG00000172403, ENSG00000084112, ENSG00000158195, ENSG00000171992, ENSG00000134775, ENSG00000166963, ENSG00000146112, ENSG00000170011	212	326	12983	3.38138	0.00745771	0.00124683	0.0319869
GOTERM_MF_FAT	GO:0008047~enzyme activator activity	3.35722e-05	18	5.94059	ENSG00000188827, ENSG00000100092, ENSG00000106617, ENSG00000099331, ENSG00000047648, ENSG00000008735, ENSG00000116991, ENSG00000165219, ENSG00000177606, ENSG00000137962, ENSG00000100324, ENSG00000186716, ENSG00000140750, ENSG00000115904, ENSG00000169221, ENSG00000160007, ENSG00000197555, ENSG00000197226	212	335	12983	3.29054	0.0105197	0.00150963	0.0451868
GOTERM_MF_FAT	GO:0005096~GTPase activator activity	6.29697e-05	14	4.62046	ENSG00000100092, ENSG00000099331, ENSG00000047648, ENSG00000116991, ENSG00000165219, ENSG00000137962, ENSG00000177606, ENSG00000186716, ENSG00000115904, ENSG00000140750, ENSG00000169221, ENSG00000160007, ENSG00000197555, ENSG00000197226	212	220	12983	3.89713	0.0196406	0.00247644	0.0847391
GOTERM_MF_FAT	GO:0005100~Rho GTPase activator activity	0.000110655	6	1.9802	ENSG00000177606, ENSG00000137962, ENSG00000099331, ENSG00000047648, ENSG00000115904, ENSG00000160007	212	30	12983	12.2481	0.0342576	0.00386563	0.148865
GOTERM_MF_FAT	GO:0005085~guanyl-nucleotide exchange factor activity	0.000187475	11	3.63036	ENSG00000170776, ENSG00000116584, ENSG00000126822, ENSG00000147459, ENSG00000165219, ENSG00000107862, ENSG00000186716, ENSG00000116641, ENSG00000115904, ENSG00000038382, ENSG00000090924	212	152	12983	4.43188	0.0573499	0.00588861	0.252092
GOTERM_MF_FAT	GO:0030159~receptor signaling complex scaffold activity	0.000216984	5	1.65017	ENSG00000151208, ENSG00000162105, ENSG00000121653, ENSG00000154447, ENSG00000008735	212	19	12983	16.1159	0.0660732	0.00619502	0.291717
GOTERM_MF_FAT	GO:0008134~transcription factor binding	0.000265617	21	6.93069	ENSG00000168066, ENSG00000105176, ENSG00000213523, ENSG00000126456, ENSG00000083168, ENSG00000140682, ENSG00000004487, ENSG00000111676, ENSG00000179348, ENSG00000196588, ENSG00000111642, ENSG00000082701, ENSG00000177606, ENSG00000134954, ENSG00000159216, ENSG00000130726, ENSG00000141644, ENSG00000115966, ENSG00000160007, ENSG00000172534, ENSG00000100393	212	513	12983	2.50692	0.0802748	0.0069491	0.356993
GOTERM_MF_FAT	GO:0003677~DNA binding	0.00037104	59	19.4719	ENSG00000117036, ENSG00000086758, ENSG00000106290, ENSG00000130479, ENSG00000183495, ENSG00000111642, ENSG00000101868, ENSG00000173276, ENSG00000125482, ENSG00000109111, ENSG00000147862, ENSG00000178951, ENSG00000130726, ENSG00000130522, ENSG00000103479, ENSG00000141644, ENSG00000179588, ENSG00000110395, ENSG00000136367, ENSG00000198816, ENSG00000165462, ENSG00000126456, ENSG00000133226, ENSG0000…	212	2331	12983	1.55006	0.110325	0.00895195	0.498356
GOTERM_MF_FAT	GO:0032947~protein complex scaffold	0.000656085	5	1.65017	ENSG00000151208, ENSG00000162105, ENSG00000121653, ENSG00000154447, ENSG00000008735	212	25	12983	12.2481	0.186765	0.0146583	0.879647
GOTERM_MF_FAT	GO:0004674~protein serine/threonine kinase activity	0.000659817	18	5.94059	ENSG00000117020, ENSG00000198909, ENSG00000154310, ENSG00000167258, ENSG00000126934, ENSG00000107643, ENSG00000106617, ENSG00000130669, ENSG00000141503, ENSG00000082701, ENSG00000170776, ENSG00000076984, ENSG00000072133, ENSG00000186716, ENSG00000160469, ENSG00000083290, ENSG00000105613, ENSG00000038382	212	430	12983	2.56356	0.187721	0.0137651	0.88463
GOTERM_MF_FAT	GO:0005099~Ras GTPase activator activity	0.000691549	8	2.64026	ENSG00000177606, ENSG00000137962, ENSG00000099331, ENSG00000047648, ENSG00000115904, ENSG00000169221, ENSG00000160007, ENSG00000197226	212	91	12983	5.38379	0.195805	0.0135272	0.92699
GOTERM_MF_FAT	GO:0019899~enzyme binding	0.000892512	20	6.60066	ENSG00000100106, ENSG00000094916, ENSG00000106617, ENSG00000099331, ENSG00000185950, ENSG00000047648, ENSG00000111676, ENSG00000008735, ENSG00000214517, ENSG00000082701, ENSG00000076984, ENSG00000116584, ENSG00000121653, ENSG00000116701, ENSG00000134982, ENSG00000008294, ENSG00000178951, ENSG00000116641, ENSG00000153201, ENSG00000170011	212	523	12983	2.3419	0.245173	0.016409	1.19488
GOTERM_MF_FAT	GO:0008270~zinc ion binding	0.000941196	57	18.8119	ENSG00000111642, ENSG00000101868, ENSG00000137962, ENSG00000173276, ENSG00000178951, ENSG00000130726, ENSG00000011451, ENSG00000141644, ENSG00000179588, ENSG00000110395, ENSG00000136367, ENSG00000198816, ENSG00000179348, ENSG00000100403, ENSG00000116584, ENSG00000170004, ENSG00000127152, ENSG00000165804, ENSG00000139800, ENSG00000173120, ENSG00000127481, ENSG00000115966, ENSG00000198824, ENSG0000…	212	2311	12983	1.51048	0.256671	0.0163437	1.25967
GOTERM_MF_FAT	GO:0005089~Rho guanyl-nucleotide exchange factor activity	0.00126817	7	2.31023	ENSG00000170776, ENSG00000116584, ENSG00000126822, ENSG00000186716, ENSG00000115904, ENSG00000038382, ENSG00000090924	212	74	12983	5.79303	0.329497	0.0208185	1.69384
GOTERM_MF_FAT	GO:0005078~MAP-kinase scaffold activity	0.00154372	3	0.990099	ENSG00000121653, ENSG00000154447, ENSG00000008735	212	4	12983	45.9304	0.385317	0.0240388	2.05835
GOTERM_MF_FAT	GO:0008432~JUN kinase binding	0.00154372	3	0.990099	ENSG00000121653, ENSG00000008294, ENSG00000111676	212	4	12983	45.9304	0.385317	0.0240388	2.05835
GOTERM_MF_FAT	GO:0004672~protein kinase activity	0.00208212	21	6.93069	ENSG00000117020, ENSG00000185189, ENSG00000198909, ENSG00000154310, ENSG00000167258, ENSG00000107643, ENSG00000126934, ENSG00000106617, ENSG00000077782, ENSG00000130669, ENSG00000141503, ENSG00000082701, ENSG00000170776, ENSG00000076984, ENSG00000130726, ENSG00000072133, ENSG00000186716, ENSG00000160469, ENSG00000083290, ENSG00000105613, ENSG00000038382	212	606	12983	2.1222	0.481363	0.0307806	2.76695
GOTERM_MF_FAT	GO:0019901~protein kinase binding	0.00276011	9	2.9703	ENSG00000082701, ENSG00000076984, ENSG00000121653, ENSG00000008294, ENSG00000134982, ENSG00000106617, ENSG00000185950, ENSG00000111676, ENSG00000008735	212	147	12983	3.74942	0.581315	0.0388015	3.65253
GOTERM_MF_FAT	GO:0019904~protein domain specific binding	0.00298343	14	4.62046	ENSG00000159082, ENSG00000116675, ENSG00000100092, ENSG00000185950, ENSG00000047648, ENSG00000167978, ENSG00000111676, ENSG00000119522, ENSG00000162105, ENSG00000131370, ENSG00000140750, ENSG00000115904, ENSG00000127947, ENSG00000110395	212	331	12983	2.59024	0.609835	0.0400952	3.9426
GOTERM_MF_FAT	GO:0005088~Ras guanyl-nucleotide exchange factor activity	0.00307632	7	2.31023	ENSG00000170776, ENSG00000116584, ENSG00000126822, ENSG00000186716, ENSG00000115904, ENSG00000038382, ENSG00000090924	212	88	12983	4.87141	0.62112	0.0396322	4.06301
GOTERM_MF_FAT	GO:0017048~Rho GTPase binding	0.00324709	5	1.65017	ENSG00000100106, ENSG00000116584, ENSG00000116701, ENSG00000099331, ENSG00000116641	212	38	12983	8.05797	0.641023	0.0401516	4.284
GOTERM_MF_FAT	GO:0017016~Ras GTPase binding	0.00363534	7	2.31023	ENSG00000100106, ENSG00000116584, ENSG00000116701, ENSG00000099331, ENSG00000116641, ENSG00000153201, ENSG00000170011	212	91	12983	4.71081	0.682482	0.0431645	4.78471
GOTERM_MF_FAT	GO:0030528~transcription regulator activity	0.00402833	39	12.8713	ENSG00000105176, ENSG00000146592, ENSG00000213523, ENSG00000083168, ENSG00000140682, ENSG00000077454, ENSG00000117036, ENSG00000106290, ENSG00000004487, ENSG00000196588, ENSG00000177606, ENSG00000134954, ENSG00000125482, ENSG00000109111, ENSG00000147862, ENSG00000178951, ENSG00000130726, ENSG00000130522, ENSG00000141644, ENSG00000110395, ENSG00000136367, ENSG00000168066, ENSG00000165462, ENSG0000…	212	1512	12983	1.57962	0.719585	0.0460004	5.28904
GOTERM_MF_FAT	GO:0019207~kinase regulator activity	0.00404779	7	2.31023	ENSG00000100324, ENSG00000121653, ENSG00000131370, ENSG00000134982, ENSG00000106617, ENSG00000134508, ENSG00000008735	212	93	12983	4.6095	0.721306	0.0446047	5.31396
GOTERM_MF_FAT	GO:0016564~transcription repressor activity	0.00551875	13	4.29043	ENSG00000168066, ENSG00000144791, ENSG00000105176, ENSG00000094916, ENSG00000117036, ENSG00000077454, ENSG00000004487, ENSG00000111676, ENSG00000130726, ENSG00000178951, ENSG00000165804, ENSG00000141644, ENSG00000160007	212	316	12983	2.51939	0.825044	0.05834	7.17938
GOTERM_MF_FAT	GO:0031267~small GTPase binding	0.00605015	7	2.31023	ENSG00000100106, ENSG00000116584, ENSG00000116701, ENSG00000099331, ENSG00000116641, ENSG00000153201, ENSG00000170011	212	101	12983	4.2444	0.852154	0.0617319	7.84488
GOTERM_MF_FAT	GO:0003712~transcription cofactor activity	0.0065314	14	4.62046	ENSG00000168066, ENSG00000105176, ENSG00000213523, ENSG00000126456, ENSG00000140682, ENSG00000083168, ENSG00000111676, ENSG00000196588, ENSG00000130726, ENSG00000141644, ENSG00000115966, ENSG00000160007, ENSG00000172534, ENSG00000100393	212	363	12983	2.3619	0.873072	0.0644167	8.44376
GOTERM_MF_FAT	GO:0051020~GTPase binding	0.00869299	7	2.31023	ENSG00000100106, ENSG00000116584, ENSG00000116701, ENSG00000099331, ENSG00000116641, ENSG00000153201, ENSG00000170011	212	109	12983	3.93288	0.936089	0.082356	11.0895
GOTERM_MF_FAT	GO:0019900~kinase binding	0.00891474	9	2.9703	ENSG00000082701, ENSG00000076984, ENSG00000121653, ENSG00000008294, ENSG00000134982, ENSG00000106617, ENSG00000185950, ENSG00000111676, ENSG00000008735	212	179	12983	3.07913	0.940438	0.0819256	11.3569
GOTERM_MF_FAT	GO:0019887~protein kinase regulator activity	0.0102093	6	1.9802	ENSG00000121653, ENSG00000131370, ENSG00000134982, ENSG00000106617, ENSG00000134508, ENSG00000008735	212	81	12983	4.53634	0.960539	0.0906925	12.903
GOTERM_MF_FAT	GO:0019894~kinesin binding	0.0108561	3	0.990099	ENSG00000121653, ENSG00000008294, ENSG00000008735	212	10	12983	18.3722	0.967883	0.0935683	13.6662
GOTERM_MF_FAT	GO:0048365~Rac GTPase binding	0.0155861	3	0.990099	ENSG00000116584, ENSG00000116701, ENSG00000116641	212	12	12983	15.3101	0.992905	0.128424	19.0614
GOTERM_MF_FAT	GO:0005524~ATP binding	0.0227282	35	11.5512	ENSG00000187867, ENSG00000198909, ENSG00000186185, ENSG00000154310, ENSG00000145375, ENSG00000126934, ENSG00000077782, ENSG00000106617, ENSG00000099331, ENSG00000183495, ENSG00000148773, ENSG00000141503, ENSG00000111642, ENSG00000076984, ENSG00000186716, ENSG00000144635, ENSG00000160469, ENSG00000105613, ENSG00000137807, ENSG00000117020, ENSG00000149091, ENSG00000167258, ENSG00000107643, ENSG0000…	212	1477	12983	1.4512	0.999284	0.177765	26.6191
GOTERM_MF_FAT	GO:0015631~tubulin binding	0.0234803	6	1.9802	ENSG00000116584, ENSG00000101367, ENSG00000134982, ENSG00000130479, ENSG00000134222, ENSG00000117632	212	100	12983	3.67443	0.999438	0.178777	27.3757
GOTERM_MF_FAT	GO:0019992~diacylglycerol binding	0.0246088	5	1.65017	ENSG00000170776, ENSG00000116584, ENSG00000137962, ENSG00000149091, ENSG00000099331	212	68	12983	4.50298	0.99961	0.182292	28.4975
GOTERM_MF_FAT	GO:0032559~adenyl ribonucleotide binding	0.0270733	35	11.5512	ENSG00000187867, ENSG00000198909, ENSG00000186185, ENSG00000154310, ENSG00000145375, ENSG00000126934, ENSG00000077782, ENSG00000106617, ENSG00000099331, ENSG00000183495, ENSG00000148773, ENSG00000141503, ENSG00000111642, ENSG00000076984, ENSG00000186716, ENSG00000144635, ENSG00000160469, ENSG00000105613, ENSG00000137807, ENSG00000117020, ENSG00000149091, ENSG00000167258, ENSG00000107643, ENSG0000…	212	1497	12983	1.43181	0.999824	0.194379	30.8918
GOTERM_MF_FAT	GO:0001882~nucleoside binding	0.0289358	37	12.2112	ENSG00000187867, ENSG00000198909, ENSG00000186185, ENSG00000154310, ENSG00000145375, ENSG00000126934, ENSG00000077782, ENSG00000106617, ENSG00000099331, ENSG00000004487, ENSG00000183495, ENSG00000148773, ENSG00000111642, ENSG00000101868, ENSG00000141503, ENSG00000076984, ENSG00000186716, ENSG00000144635, ENSG00000160469, ENSG00000105613, ENSG00000137807, ENSG00000117020, ENSG00000149091, ENSG0000…	212	1612	12983	1.40565	0.999904	0.201956	32.6517
GOTERM_MF_FAT	GO:0008017~microtubule binding	0.0295841	5	1.65017	ENSG00000116584, ENSG00000101367, ENSG00000134982, ENSG00000130479, ENSG00000134222	212	72	12983	4.25282	0.999922	0.201667	33.2545
GOTERM_MF_FAT	GO:0046914~transition metal ion binding	0.0311175	58	19.1419	ENSG00000111642, ENSG00000101868, ENSG00000137962, ENSG00000173276, ENSG00000178951, ENSG00000130726, ENSG00000011451, ENSG00000141644, ENSG00000179588, ENSG00000110395, ENSG00000136367, ENSG00000198816, ENSG00000179348, ENSG00000100403, ENSG00000132763, ENSG00000116584, ENSG00000170004, ENSG00000127152, ENSG00000165804, ENSG00000139800, ENSG00000173120, ENSG00000127481, ENSG00000115966, ENSG0000…	212	2785	12983	1.27539	0.999953	0.206717	34.6604
GOTERM_MF_FAT	GO:0030554~adenyl nucleotide binding	0.0337226	36	11.8812	ENSG00000187867, ENSG00000198909, ENSG00000186185, ENSG00000154310, ENSG00000145375, ENSG00000126934, ENSG00000077782, ENSG00000106617, ENSG00000099331, ENSG00000004487, ENSG00000183495, ENSG00000148773, ENSG00000141503, ENSG00000111642, ENSG00000076984, ENSG00000186716, ENSG00000144635, ENSG00000160469, ENSG00000105613, ENSG00000137807, ENSG00000117020, ENSG00000149091, ENSG00000167258, ENSG0000…	212	1577	12983	1.39801	0.99998	0.217755	36.9863
GOTERM_MF_FAT	GO:0001883~purine nucleoside binding	0.0407436	36	11.8812	ENSG00000187867, ENSG00000198909, ENSG00000186185, ENSG00000154310, ENSG00000145375, ENSG00000126934, ENSG00000077782, ENSG00000106617, ENSG00000099331, ENSG00000004487, ENSG00000183495, ENSG00000148773, ENSG00000141503, ENSG00000111642, ENSG00000076984, ENSG00000186716, ENSG00000144635, ENSG00000160469, ENSG00000105613, ENSG00000137807, ENSG00000117020, ENSG00000149091, ENSG00000167258, ENSG0000…	212	1601	12983	1.37705	0.999998	0.252617	42.8787
GOTERM_MF_FAT	GO:0003702~RNA polymerase II transcription factor activity	0.0460904	9	2.9703	ENSG00000168066, ENSG00000177606, ENSG00000126456, ENSG00000134954, ENSG00000167258, ENSG00000123066, ENSG00000106290, ENSG00000130522, ENSG00000115966	212	244	12983	2.25887	1	0.276116	47.0193
GOTERM_CC_FAT	GO:0043232~intracellular non-membrane-bounded organelle	1.5327e-15	88	29.0429	ENSG00000010292, ENSG00000100106, ENSG00000162408, ENSG00000161681, ENSG00000040341, ENSG00000135338, ENSG00000086758, ENSG00000183495, ENSG00000130479, ENSG00000039560, ENSG00000101868, ENSG00000111642, ENSG00000101367, ENSG00000125482, ENSG00000171992, ENSG00000147862, ENSG00000130726, ENSG00000103479, ENSG00000144635, ENSG00000130522, ENSG00000136367, ENSG00000118200, ENSG00000133030, ENSG0000…	191	2596	12782	2.26852	3.83915e-13	3.83915e-13	2.02061e-12
GOTERM_CC_FAT	GO:0043228~non-membrane-bounded organelle	1.5327e-15	88	29.0429	ENSG00000010292, ENSG00000100106, ENSG00000162408, ENSG00000161681, ENSG00000040341, ENSG00000135338, ENSG00000086758, ENSG00000183495, ENSG00000130479, ENSG00000039560, ENSG00000101868, ENSG00000111642, ENSG00000101367, ENSG00000125482, ENSG00000171992, ENSG00000147862, ENSG00000130726, ENSG00000103479, ENSG00000144635, ENSG00000130522, ENSG00000136367, ENSG00000118200, ENSG00000133030, ENSG0000…	191	2596	12782	2.26852	3.83915e-13	3.83915e-13	2.02061e-12
GOTERM_CC_FAT	GO:0031981~nuclear lumen	2.3604e-11	56	18.4818	ENSG00000105176, ENSG00000162408, ENSG00000040341, ENSG00000099381, ENSG00000117036, ENSG00000086758, ENSG00000106290, ENSG00000183495, ENSG00000111642, ENSG00000101868, ENSG00000125482, ENSG00000147862, ENSG00000130726, ENSG00000103479, ENSG00000141644, ENSG00000136367, ENSG00000126456, ENSG00000123066, ENSG00000133226, ENSG00000179348, ENSG00000116701, ENSG00000170004, ENSG00000173120, ENSG0000…	191	1450	12782	2.58455	5.83019e-09	2.91509e-09	3.06056e-08
GOTERM_CC_FAT	GO:0005856~cytoskeleton	4.00645e-11	54	17.8218	ENSG00000100106, ENSG00000040341, ENSG00000161681, ENSG00000135338, ENSG00000130479, ENSG00000039560, ENSG00000101367, ENSG00000171992, ENSG00000144635, ENSG00000133030, ENSG00000118200, ENSG00000168280, ENSG00000078018, ENSG00000134222, ENSG00000117632, ENSG00000116584, ENSG00000100796, ENSG00000158195, ENSG00000116871, ENSG00000134982, ENSG00000171723, ENSG00000080345, ENSG00000127481, ENSG0000…	191	1381	12782	2.61677	9.89593e-09	3.29864e-09	5.19488e-08
GOTERM_CC_FAT	GO:0005654~nucleoplasm	6.80101e-09	38	12.5413	ENSG00000105176, ENSG00000141499, ENSG00000213523, ENSG00000083168, ENSG00000165494, ENSG00000077454, ENSG00000099381, ENSG00000117036, ENSG00000106617, ENSG00000106290, ENSG00000004487, ENSG00000185049, ENSG00000183495, ENSG00000167513, ENSG00000111642, ENSG00000101868, ENSG00000177606, ENSG00000125482, ENSG00000130726, ENSG00000103479, ENSG00000141644, ENSG00000137807, ENSG00000188986, ENSG0000…	191	882	12782	2.88324	1.67985e-06	4.19962e-07	8.81838e-06
GOTERM_CC_FAT	GO:0070013~intracellular organelle lumen	4.52841e-08	56	18.4818	ENSG00000105176, ENSG00000162408, ENSG00000040341, ENSG00000099381, ENSG00000117036, ENSG00000086758, ENSG00000106290, ENSG00000183495, ENSG00000111642, ENSG00000101868, ENSG00000125482, ENSG00000147862, ENSG00000130726, ENSG00000103479, ENSG00000141644, ENSG00000136367, ENSG00000126456, ENSG00000123066, ENSG00000133226, ENSG00000179348, ENSG00000116701, ENSG00000170004, ENSG00000173120, ENSG0000…	191	1779	12782	2.10658	1.11851e-05	2.23703e-06	5.87167e-05
GOTERM_CC_FAT	GO:0043233~organelle lumen	9.89597e-08	56	18.4818	ENSG00000105176, ENSG00000162408, ENSG00000040341, ENSG00000099381, ENSG00000117036, ENSG00000086758, ENSG00000106290, ENSG00000183495, ENSG00000111642, ENSG00000101868, ENSG00000125482, ENSG00000147862, ENSG00000130726, ENSG00000103479, ENSG00000141644, ENSG00000136367, ENSG00000126456, ENSG00000123066, ENSG00000133226, ENSG00000179348, ENSG00000116701, ENSG00000170004, ENSG00000173120, ENSG0000…	191	1820	12782	2.05912	2.44428e-05	4.07383e-06	0.000128314
GOTERM_CC_FAT	GO:0031974~membrane-enclosed lumen	1.91731e-07	56	18.4818	ENSG00000105176, ENSG00000162408, ENSG00000040341, ENSG00000099381, ENSG00000117036, ENSG00000086758, ENSG00000106290, ENSG00000183495, ENSG00000111642, ENSG00000101868, ENSG00000125482, ENSG00000147862, ENSG00000130726, ENSG00000103479, ENSG00000141644, ENSG00000136367, ENSG00000126456, ENSG00000123066, ENSG00000133226, ENSG00000179348, ENSG00000116701, ENSG00000170004, ENSG00000173120, ENSG0000…	191	1856	12782	2.01918	4.73565e-05	6.76536e-06	0.000248604
GOTERM_CC_FAT	GO:0044451~nucleoplasm part	7.1381e-07	26	8.58086	ENSG00000105176, ENSG00000141499, ENSG00000213523, ENSG00000165494, ENSG00000083168, ENSG00000077454, ENSG00000117036, ENSG00000099381, ENSG00000004487, ENSG00000106290, ENSG00000183495, ENSG00000111642, ENSG00000177606, ENSG00000103479, ENSG00000141644, ENSG00000167258, ENSG00000094916, ENSG00000167548, ENSG00000123066, ENSG00000133226, ENSG00000167978, ENSG00000170004, ENSG00000108349, ENSG0000…	191	555	12782	3.13506	0.000176296	2.20387e-05	0.000925543
GOTERM_CC_FAT	GO:0043005~neuron projection	1.36987e-05	18	5.94059	ENSG00000151150, ENSG00000132872, ENSG00000161681, ENSG00000168280, ENSG00000078018, ENSG00000130479, ENSG00000119522, ENSG00000172020, ENSG00000082701, ENSG00000121653, ENSG00000171992, ENSG00000104435, ENSG00000134982, ENSG00000169258, ENSG00000119321, ENSG00000130638, ENSG00000116641, ENSG00000018189	191	342	12782	3.52218	0.00337789	0.000375886	0.0177607
GOTERM_CC_FAT	GO:0005874~microtubule	1.45465e-05	16	5.28053	ENSG00000186185, ENSG00000118200, ENSG00000040341, ENSG00000168280, ENSG00000078018, ENSG00000130479, ENSG00000107816, ENSG00000117632, ENSG00000116584, ENSG00000101367, ENSG00000134982, ENSG00000047849, ENSG00000144635, ENSG00000137807, ENSG00000166963, ENSG00000143924	191	274	12782	3.90782	0.00358658	0.000359238	0.0188598
GOTERM_CC_FAT	GO:0042995~cell projection	3.81139e-05	26	8.58086	ENSG00000151150, ENSG00000132872, ENSG00000161681, ENSG00000099331, ENSG00000135338, ENSG00000130479, ENSG00000173166, ENSG00000119522, ENSG00000084112, ENSG00000101367, ENSG00000171992, ENSG00000170011, ENSG00000154447, ENSG00000168280, ENSG00000078018, ENSG00000172020, ENSG00000082701, ENSG00000121653, ENSG00000158195, ENSG00000104435, ENSG00000134982, ENSG00000119321, ENSG00000169258, ENSG0000…	191	697	12782	2.49635	0.00937013	0.00085548	0.0494083
GOTERM_CC_FAT	GO:0030426~growth cone	0.000142297	7	2.31023	ENSG00000082701, ENSG00000104435, ENSG00000134982, ENSG00000169258, ENSG00000119321, ENSG00000116641, ENSG00000018189	191	54	12782	8.675	0.0345394	0.00292488	0.18435
GOTERM_CC_FAT	GO:0030427~site of polarized growth	0.00015777	7	2.31023	ENSG00000082701, ENSG00000104435, ENSG00000134982, ENSG00000169258, ENSG00000119321, ENSG00000116641, ENSG00000018189	191	55	12782	8.51728	0.0382225	0.00299337	0.204376
GOTERM_CC_FAT	GO:0044430~cytoskeletal part	0.000165612	30	9.90099	ENSG00000186185, ENSG00000040341, ENSG00000161681, ENSG00000099331, ENSG00000135338, ENSG00000130479, ENSG00000129116, ENSG00000132688, ENSG00000101367, ENSG00000171992, ENSG00000144635, ENSG00000137807, ENSG00000118200, ENSG00000168280, ENSG00000047648, ENSG00000078018, ENSG00000134222, ENSG00000107816, ENSG00000117632, ENSG00000116584, ENSG00000100796, ENSG00000162105, ENSG00000116871, ENSG0000…	191	952	12782	2.10887	0.040084	0.00291784	0.214524
GOTERM_CC_FAT	GO:0015630~microtubule cytoskeleton	0.000195053	21	6.93069	ENSG00000186185, ENSG00000118200, ENSG00000040341, ENSG00000168280, ENSG00000078018, ENSG00000135338, ENSG00000130479, ENSG00000134222, ENSG00000107816, ENSG00000117632, ENSG00000116584, ENSG00000100796, ENSG00000101367, ENSG00000116871, ENSG00000134982, ENSG00000047849, ENSG00000144635, ENSG00000080345, ENSG00000137807, ENSG00000166963, ENSG00000143924	191	549	12782	2.55984	0.0470403	0.00320703	0.252616
GOTERM_CC_FAT	GO:0044427~chromosomal part	0.000210144	17	5.61056	ENSG00000010292, ENSG00000188827, ENSG00000083168, ENSG00000094916, ENSG00000148773, ENSG00000145241, ENSG00000186871, ENSG00000101868, ENSG00000111642, ENSG00000177606, ENSG00000170004, ENSG00000134982, ENSG00000130726, ENSG00000103479, ENSG00000130522, ENSG00000080345, ENSG00000134323	191	386	12782	2.94732	0.0505866	0.00323917	0.272136
GOTERM_CC_FAT	GO:0005730~nucleolus	0.000691387	23	7.59076	ENSG00000136367, ENSG00000168066, ENSG00000105849, ENSG00000162408, ENSG00000040341, ENSG00000120733, ENSG00000094916, ENSG00000086758, ENSG00000184205, ENSG00000183495, ENSG00000143373, ENSG00000179348, ENSG00000148773, ENSG00000101868, ENSG00000116701, ENSG00000197724, ENSG00000125482, ENSG00000166197, ENSG00000147862, ENSG00000137815, ENSG00000160469, ENSG00000137154, ENSG00000100393	191	698	12782	2.20515	0.157037	0.0099986	0.892773
GOTERM_CC_FAT	GO:0015629~actin cytoskeleton	0.00069444	13	4.29043	ENSG00000172403, ENSG00000100106, ENSG00000158195, ENSG00000171992, ENSG00000099331, ENSG00000047648, ENSG00000119321, ENSG00000163171, ENSG00000155816, ENSG00000160007, ENSG00000129116, ENSG00000170011, ENSG00000143079	191	269	12782	3.23412	0.157672	0.00948728	0.896698
GOTERM_CC_FAT	GO:0030054~cell junction	0.000716421	19	6.27063	ENSG00000151208, ENSG00000130396, ENSG00000132872, ENSG00000140682, ENSG00000161681, ENSG00000079308, ENSG00000164061, ENSG00000180900, ENSG00000119522, ENSG00000172020, ENSG00000116584, ENSG00000162105, ENSG00000144283, ENSG00000186472, ENSG00000171992, ENSG00000171723, ENSG00000134982, ENSG00000140750, ENSG00000160469	191	518	12782	2.45465	0.162236	0.00927354	0.92496
GOTERM_CC_FAT	GO:0000785~chromatin	0.000818256	11	3.63036	ENSG00000111642, ENSG00000101868, ENSG00000177606, ENSG00000170004, ENSG00000083168, ENSG00000188827, ENSG00000130726, ENSG00000094916, ENSG00000103479, ENSG00000130522, ENSG00000134323	191	200	12782	3.68068	0.183062	0.0100587	1.05579
GOTERM_CC_FAT	GO:0005829~cytosol	0.00112178	35	11.5512	ENSG00000198853, ENSG00000105176, ENSG00000130396, ENSG00000126934, ENSG00000130811, ENSG00000106617, ENSG00000184588, ENSG00000175467, ENSG00000130479, ENSG00000151929, ENSG00000175115, ENSG00000177606, ENSG00000165219, ENSG00000101367, ENSG00000134508, ENSG00000127947, ENSG00000110395, ENSG00000151502, ENSG00000126456, ENSG00000107643, ENSG00000204673, ENSG00000090924, ENSG00000082701, ENSG0000…	191	1330	12782	1.76109	0.242123	0.0131149	1.4448
GOTERM_CC_FAT	GO:0005694~chromosome	0.00140237	17	5.61056	ENSG00000010292, ENSG00000188827, ENSG00000083168, ENSG00000094916, ENSG00000148773, ENSG00000145241, ENSG00000186871, ENSG00000101868, ENSG00000111642, ENSG00000177606, ENSG00000170004, ENSG00000134982, ENSG00000130726, ENSG00000103479, ENSG00000130522, ENSG00000080345, ENSG00000134323	191	460	12782	2.47318	0.292933	0.0156324	1.80318
GOTERM_CC_FAT	GO:0045202~synapse	0.0025107	14	4.62046	ENSG00000151150, ENSG00000132872, ENSG00000161681, ENSG00000164061, ENSG00000180900, ENSG00000130479, ENSG00000119522, ENSG00000172020, ENSG00000162105, ENSG00000186472, ENSG00000171992, ENSG00000171723, ENSG00000115904, ENSG00000170011	191	355	12782	2.63916	0.462552	0.0266355	3.20699
GOTERM_CC_FAT	GO:0034708~methyltransferase complex	0.00352995	4	1.32013	ENSG00000099381, ENSG00000094916, ENSG00000167548, ENSG00000172534	191	21	12782	12.7469	0.582487	0.0357391	4.4816
GOTERM_CC_FAT	GO:0035097~histone methyltransferase complex	0.00352995	4	1.32013	ENSG00000099381, ENSG00000094916, ENSG00000167548, ENSG00000172534	191	21	12782	12.7469	0.582487	0.0357391	4.4816
GOTERM_CC_FAT	GO:0016604~nuclear body	0.00362366	9	2.9703	ENSG00000141499, ENSG00000108349, ENSG00000167258, ENSG00000099381, ENSG00000077454, ENSG00000094916, ENSG00000133226, ENSG00000167978, ENSG00000141644	191	168	12782	3.58508	0.592074	0.0352312	4.59801
GOTERM_CC_FAT	GO:0043025~cell soma	0.0127808	8	2.64026	ENSG00000082701, ENSG00000171992, ENSG00000130638, ENSG00000078018, ENSG00000115904, ENSG00000130479, ENSG00000008735, ENSG00000119522	191	168	12782	3.18674	0.958298	0.115029	15.362
GOTERM_CC_FAT	GO:0031252~cell leading edge	0.0170358	7	2.31023	ENSG00000084112, ENSG00000213523, ENSG00000158195, ENSG00000154447, ENSG00000099331, ENSG00000180900, ENSG00000173166	191	138	12782	3.39457	0.985651	0.145457	19.972
GOTERM_CC_FAT	GO:0005875~microtubule associated complex	0.0179906	6	1.9802	ENSG00000168280, ENSG00000047849, ENSG00000144635, ENSG00000078018, ENSG00000137807, ENSG00000166963	191	102	12782	3.93656	0.988713	0.147982	20.9742
GOTERM_CC_FAT	GO:0016607~nuclear speck	0.0186877	6	1.9802	ENSG00000108349, ENSG00000167258, ENSG00000099381, ENSG00000133226, ENSG00000167978, ENSG00000141644	191	103	12782	3.89834	0.990529	0.14843	21.6985
GOTERM_CC_FAT	GO:0030027~lamellipodium	0.0202585	5	1.65017	ENSG00000084112, ENSG00000158195, ENSG00000154447, ENSG00000099331, ENSG00000173166	191	70	12782	4.7801	0.993624	0.155075	23.3081
GOTERM_CC_FAT	GO:0005819~spindle	0.022492	7	2.31023	ENSG00000116584, ENSG00000101367, ENSG00000116871, ENSG00000080345, ENSG00000130479, ENSG00000137807, ENSG00000134222	191	147	12782	3.18674	0.996372	0.165778	25.5444
GOTERM_CC_FAT	GO:0005884~actin filament	0.0227871	4	1.32013	ENSG00000099331, ENSG00000047648, ENSG00000119321, ENSG00000129116	191	41	12782	6.52892	0.996632	0.162993	25.8354
GOTERM_CC_FAT	GO:0017053~transcriptional repressor complex	0.0227871	4	1.32013	ENSG00000111642, ENSG00000170004, ENSG00000094916, ENSG00000117036	191	41	12782	6.52892	0.996632	0.162993	25.8354
GOTERM_CC_FAT	GO:0005911~cell-cell junction	0.0234654	8	2.64026	ENSG00000116584, ENSG00000151208, ENSG00000130396, ENSG00000144283, ENSG00000171992, ENSG00000134982, ENSG00000180900, ENSG00000140750	191	190	12782	2.81775	0.997163	0.16283	26.5
GOTERM_CC_FAT	GO:0048471~perinuclear region of cytoplasm	0.0282087	10	3.30033	ENSG00000121653, ENSG00000164252, ENSG00000132872, ENSG00000108349, ENSG00000104435, ENSG00000154447, ENSG00000008294, ENSG00000099331, ENSG00000130638, ENSG00000130479	191	288	12782	2.32366	0.999148	0.18769	30.997
GOTERM_CC_FAT	GO:0030425~dendrite	0.0348905	7	2.31023	ENSG00000082701, ENSG00000171992, ENSG00000161681, ENSG00000130638, ENSG00000078018, ENSG00000130479, ENSG00000119522	191	163	12782	2.87393	0.999845	0.221686	36.902
GOTERM_CC_FAT	GO:0000123~histone acetyltransferase complex	0.0380509	4	1.32013	ENSG00000083168, ENSG00000106290, ENSG00000183495, ENSG00000100393	191	50	12782	5.35372	0.999931	0.233689	39.5292
GOTERM_CC_FAT	GO:0070161~anchoring junction	0.0434858	7	2.31023	ENSG00000151208, ENSG00000130396, ENSG00000144283, ENSG00000140682, ENSG00000079308, ENSG00000134982, ENSG00000180900	191	172	12782	2.72355	0.999983	0.256806	43.8125
GOTERM_CC_FAT	GO:0034747~Axin-APC-beta-catenin-GSK3B complex	0.0439378	2	0.660066	ENSG00000082701, ENSG00000134982	191	3	12782	44.6143	0.999985	0.253276	44.1558
GOTERM_CC_FAT	GO:0000790~nuclear chromatin	0.0482929	4	1.32013	ENSG00000177606, ENSG00000188827, ENSG00000130726, ENSG00000094916	191	55	12782	4.86702	0.999995	0.269106	47.3658
GOTERM_BP_FAT	GO:0070507~regulation of microtubule cytoskeleton organization	4.41265e-06	8	2.64026	ENSG00000116584, ENSG00000101367, ENSG00000047849, ENSG00000134982, ENSG00000144635, ENSG00000078018, ENSG00000134222, ENSG00000166963	220	42	13528	11.7126	0.00551819	0.00551819	0.00717261
GOTERM_BP_FAT	GO:0031111~negative regulation of microtubule polymerization or depolymerization	5.60913e-06	6	1.9802	ENSG00000116584, ENSG00000101367, ENSG00000047849, ENSG00000134982, ENSG00000078018, ENSG00000166963	220	17	13528	21.7027	0.00700919	0.00351076	0.00911738
GOTERM_BP_FAT	GO:0031110~regulation of microtubule polymerization or depolymerization	8.82271e-06	7	2.31023	ENSG00000116584, ENSG00000101367, ENSG00000047849, ENSG00000134982, ENSG00000078018, ENSG00000134222, ENSG00000166963	220	31	13528	13.885	0.0110027	0.00368112	0.0143405
GOTERM_BP_FAT	GO:0016568~chromatin modification	9.98413e-06	17	5.61056	ENSG00000083168, ENSG00000120733, ENSG00000099381, ENSG00000167548, ENSG00000004487, ENSG00000086758, ENSG00000184205, ENSG00000158161, ENSG00000183495, ENSG00000111642, ENSG00000170004, ENSG00000125482, ENSG00000109111, ENSG00000173120, ENSG00000103479, ENSG00000137815, ENSG00000100393	220	274	13528	3.81513	0.0124421	0.00312515	0.0162282
GOTERM_BP_FAT	GO:0032886~regulation of microtubule-based process	1.2763e-05	8	2.64026	ENSG00000116584, ENSG00000101367, ENSG00000047849, ENSG00000134982, ENSG00000144635, ENSG00000078018, ENSG00000134222, ENSG00000166963	220	49	13528	10.0393	0.0158775	0.00319585	0.0207445
GOTERM_BP_FAT	GO:0051056~regulation of small GTPase mediated signal transduction	1.51542e-05	16	5.28053	ENSG00000149091, ENSG00000107862, ENSG00000180900, ENSG00000116991, ENSG00000090924, ENSG00000170776, ENSG00000116584, ENSG00000126822, ENSG00000165219, ENSG00000186716, ENSG00000115904, ENSG00000116641, ENSG00000169221, ENSG00000197555, ENSG00000038382, ENSG00000197226	220	252	13528	3.90418	0.0188241	0.00316224	0.0246306
GOTERM_BP_FAT	GO:0006350~transcription	1.8799e-05	59	19.4719	ENSG00000099381, ENSG00000117036, ENSG00000106290, ENSG00000158161, ENSG00000111642, ENSG00000173276, ENSG00000125482, ENSG00000109111, ENSG00000147862, ENSG00000178951, ENSG00000130726, ENSG00000130522, ENSG00000103479, ENSG00000141644, ENSG00000179588, ENSG00000136367, ENSG00000141456, ENSG00000198816, ENSG00000165462, ENSG00000126456, ENSG00000123066, ENSG00000179348, ENSG00000170004, ENSG0000…	220	2101	13528	1.72678	0.0232984	0.00336207	0.0305538
GOTERM_BP_FAT	GO:0051494~negative regulation of cytoskeleton organization	2.77697e-05	8	2.64026	ENSG00000100106, ENSG00000116584, ENSG00000101367, ENSG00000047849, ENSG00000134982, ENSG00000078018, ENSG00000047648, ENSG00000166963	220	55	13528	8.94413	0.0342244	0.00434351	0.0451308
GOTERM_BP_FAT	GO:0051493~regulation of cytoskeleton organization	7.24358e-05	11	3.63036	ENSG00000100106, ENSG00000116584, ENSG00000101367, ENSG00000171992, ENSG00000047849, ENSG00000134982, ENSG00000144635, ENSG00000078018, ENSG00000047648, ENSG00000134222, ENSG00000166963	220	136	13528	4.97353	0.0868342	0.0100423	0.117681
GOTERM_BP_FAT	GO:0031114~regulation of microtubule depolymerization	0.000104379	5	1.65017	ENSG00000116584, ENSG00000047849, ENSG00000134982, ENSG00000078018, ENSG00000166963	220	16	13528	19.2159	0.122693	0.0130046	0.169536
GOTERM_BP_FAT	GO:0007026~negative regulation of microtubule depolymerization	0.000104379	5	1.65017	ENSG00000116584, ENSG00000047849, ENSG00000134982, ENSG00000078018, ENSG00000166963	220	16	13528	19.2159	0.122693	0.0130046	0.169536
GOTERM_BP_FAT	GO:0007242~intracellular signaling cascade	0.000115433	39	12.8713	ENSG00000198909, ENSG00000154310, ENSG00000140682, ENSG00000126934, ENSG00000077782, ENSG00000106617, ENSG00000099331, ENSG00000155816, ENSG00000008735, ENSG00000141503, ENSG00000076984, ENSG00000137962, ENSG00000131370, ENSG00000008294, ENSG00000023287, ENSG00000186716, ENSG00000160469, ENSG00000105613, ENSG00000161714, ENSG00000151208, ENSG00000149091, ENSG00000126456, ENSG00000107643, ENSG0000…	220	1256	13528	1.90935	0.134772	0.0130739	0.187474
GOTERM_BP_FAT	GO:0045449~regulation of transcription	0.000116623	66	21.7822	ENSG00000105176, ENSG00000099381, ENSG00000117036, ENSG00000106290, ENSG00000158161, ENSG00000111642, ENSG00000173276, ENSG00000125482, ENSG00000109111, ENSG00000147862, ENSG00000178951, ENSG00000130726, ENSG00000130522, ENSG00000103479, ENSG00000141644, ENSG00000179588, ENSG00000136367, ENSG00000198816, ENSG00000165462, ENSG00000126456, ENSG00000123066, ENSG00000134222, ENSG00000179348, ENSG0000…	220	2601	13528	1.56032	0.136062	0.0121139	0.189405
GOTERM_BP_FAT	GO:0051276~chromosome organization	0.000121475	21	6.93069	ENSG00000010292, ENSG00000141499, ENSG00000083168, ENSG00000167548, ENSG00000099381, ENSG00000120733, ENSG00000094916, ENSG00000004487, ENSG00000086758, ENSG00000184205, ENSG00000158161, ENSG00000183495, ENSG00000111642, ENSG00000170004, ENSG00000125482, ENSG00000109111, ENSG00000134982, ENSG00000173120, ENSG00000103479, ENSG00000137815, ENSG00000100393	220	485	13528	2.66249	0.141303	0.01165	0.197277
GOTERM_BP_FAT	GO:0006325~chromatin organization	0.000143814	18	5.94059	ENSG00000083168, ENSG00000120733, ENSG00000094916, ENSG00000099381, ENSG00000167548, ENSG00000004487, ENSG00000086758, ENSG00000184205, ENSG00000158161, ENSG00000183495, ENSG00000111642, ENSG00000170004, ENSG00000125482, ENSG00000109111, ENSG00000173120, ENSG00000103479, ENSG00000137815, ENSG00000100393	220	378	13528	2.92814	0.165027	0.0127999	0.233516
GOTERM_BP_FAT	GO:0046578~regulation of Ras protein signal transduction	0.000160508	13	4.29043	ENSG00000149091, ENSG00000107862, ENSG00000180900, ENSG00000090924, ENSG00000170776, ENSG00000116584, ENSG00000126822, ENSG00000186716, ENSG00000115904, ENSG00000116641, ENSG00000169221, ENSG00000038382, ENSG00000197226	220	210	13528	3.80658	0.182327	0.0133299	0.26059
GOTERM_BP_FAT	GO:0035023~regulation of Rho protein signal transduction	0.000200872	9	2.9703	ENSG00000170776, ENSG00000116584, ENSG00000126822, ENSG00000186716, ENSG00000180900, ENSG00000116641, ENSG00000115904, ENSG00000038382, ENSG00000090924	220	99	13528	5.59008	0.222692	0.0156216	0.326023
GOTERM_BP_FAT	GO:0007010~cytoskeleton organization	0.00026376	19	6.27063	ENSG00000100106, ENSG00000151150, ENSG00000161681, ENSG00000099331, ENSG00000047648, ENSG00000078018, ENSG00000130479, ENSG00000134222, ENSG00000155816, ENSG00000129116, ENSG00000117632, ENSG00000116584, ENSG00000084112, ENSG00000186472, ENSG00000158195, ENSG00000116641, ENSG00000134775, ENSG00000105613, ENSG00000137807	220	436	13528	2.67965	0.28165	0.0192706	0.427886
GOTERM_BP_FAT	GO:0010639~negative regulation of organelle organization	0.000359719	8	2.64026	ENSG00000100106, ENSG00000116584, ENSG00000101367, ENSG00000047849, ENSG00000134982, ENSG00000078018, ENSG00000047648, ENSG00000166963	220	82	13528	5.99911	0.363117	0.0247534	0.583129
GOTERM_BP_FAT	GO:0043242~negative regulation of protein complex disassembly	0.000495199	6	1.9802	ENSG00000100106, ENSG00000116584, ENSG00000047849, ENSG00000134982, ENSG00000078018, ENSG00000166963	220	41	13528	8.99867	0.462665	0.0321626	0.801924
GOTERM_BP_FAT	GO:0031098~stress-activated protein kinase signaling pathway	0.000529218	7	2.31023	ENSG00000141503, ENSG00000076984, ENSG00000154310, ENSG00000121653, ENSG00000107643, ENSG00000023287, ENSG00000008735	220	63	13528	6.83232	0.485117	0.032646	0.856792
GOTERM_BP_FAT	GO:0033043~regulation of organelle organization	0.000816982	12	3.9604	ENSG00000100106, ENSG00000116584, ENSG00000101367, ENSG00000171992, ENSG00000047849, ENSG00000134982, ENSG00000144635, ENSG00000078018, ENSG00000074755, ENSG00000047648, ENSG00000134222, ENSG00000166963	220	217	13528	3.40042	0.641173	0.0476336	1.31978
GOTERM_BP_FAT	GO:0000165~MAPKKK cascade	0.000829485	11	3.63036	ENSG00000141503, ENSG00000076984, ENSG00000198909, ENSG00000154310, ENSG00000100324, ENSG00000121653, ENSG00000008294, ENSG00000107643, ENSG00000023287, ENSG00000077782, ENSG00000008735	220	184	13528	3.67609	0.646759	0.046199	1.33985
GOTERM_BP_FAT	GO:0031175~neuron projection development	0.000963277	13	4.29043	ENSG00000151150, ENSG00000127152, ENSG00000168280, ENSG00000134982, ENSG00000182168, ENSG00000077782, ENSG00000169258, ENSG00000130638, ENSG00000078018, ENSG00000116641, ENSG00000083290, ENSG00000130479, ENSG00000172020	220	256	13528	3.12259	0.701365	0.0511882	1.55438
GOTERM_BP_FAT	GO:0043244~regulation of protein complex disassembly	0.00136179	6	1.9802	ENSG00000100106, ENSG00000116584, ENSG00000047849, ENSG00000134982, ENSG00000078018, ENSG00000166963	220	51	13528	7.23422	0.818927	0.0687265	2.19078
GOTERM_BP_FAT	GO:0006357~regulation of transcription from RNA polymerase II promoter	0.00162759	24	7.92079	ENSG00000105176, ENSG00000122691, ENSG00000115993, ENSG00000213523, ENSG00000117036, ENSG00000123066, ENSG00000004487, ENSG00000182606, ENSG00000111676, ENSG00000179348, ENSG00000111642, ENSG00000177606, ENSG00000170004, ENSG00000125482, ENSG00000127152, ENSG00000134954, ENSG00000109111, ENSG00000147862, ENSG00000178951, ENSG00000159216, ENSG00000130726, ENSG00000130522, ENSG00000100393, ENSG0000…	220	727	13528	2.02996	0.870317	0.0784577	2.6131
GOTERM_BP_FAT	GO:0007049~cell cycle	0.00174607	25	8.25083	ENSG00000010292, ENSG00000175467, ENSG00000155816, ENSG00000148773, ENSG00000167513, ENSG00000101868, ENSG00000101367, ENSG00000023287, ENSG00000103479, ENSG00000134508, ENSG00000137807, ENSG00000168066, ENSG00000184205, ENSG00000134222, ENSG00000107816, ENSG00000186871, ENSG00000117632, ENSG00000082701, ENSG00000116584, ENSG00000166197, ENSG00000134982, ENSG00000080345, ENSG00000143924, ENSG0000…	220	776	13528	1.98102	0.888249	0.0808334	2.80079
GOTERM_BP_FAT	GO:0030182~neuron differentiation	0.00207638	17	5.61056	ENSG00000165462, ENSG00000151150, ENSG00000168280, ENSG00000077782, ENSG00000182168, ENSG00000078018, ENSG00000130479, ENSG00000179348, ENSG00000172020, ENSG00000127152, ENSG00000104435, ENSG00000134982, ENSG00000169258, ENSG00000130638, ENSG00000083290, ENSG00000116641, ENSG00000160469	220	438	13528	2.38663	0.926206	0.0920232	3.32227
GOTERM_BP_FAT	GO:0051129~negative regulation of cellular component organization	0.00217862	9	2.9703	ENSG00000100106, ENSG00000116584, ENSG00000101367, ENSG00000047849, ENSG00000134982, ENSG00000078018, ENSG00000047648, ENSG00000018189, ENSG00000166963	220	142	13528	3.89731	0.935104	0.0930588	3.48315
GOTERM_BP_FAT	GO:0007254~JNK cascade	0.00261467	6	1.9802	ENSG00000141503, ENSG00000154310, ENSG00000121653, ENSG00000107643, ENSG00000023287, ENSG00000008735	220	59	13528	6.25331	0.962488	0.107037	4.16649
GOTERM_BP_FAT	GO:0006468~protein amino acid phosphorylation	0.00274243	22	7.26073	ENSG00000117020, ENSG00000185189, ENSG00000198909, ENSG00000154310, ENSG00000167258, ENSG00000107643, ENSG00000126934, ENSG00000077782, ENSG00000078018, ENSG00000130669, ENSG00000141503, ENSG00000082701, ENSG00000076984, ENSG00000121653, ENSG00000072133, ENSG00000008294, ENSG00000130726, ENSG00000186716, ENSG00000160469, ENSG00000083290, ENSG00000105613, ENSG00000038382	220	667	13528	2.02819	0.968055	0.108447	4.36583
GOTERM_BP_FAT	GO:0007243~protein kinase cascade	0.00284461	15	4.9505	ENSG00000198909, ENSG00000154310, ENSG00000126456, ENSG00000107643, ENSG00000106617, ENSG00000077782, ENSG00000008735, ENSG00000141503, ENSG00000076984, ENSG00000100324, ENSG00000121653, ENSG00000023287, ENSG00000008294, ENSG00000072133, ENSG00000105613	220	370	13528	2.49287	0.971907	0.108842	4.52499
GOTERM_BP_FAT	GO:0006796~phosphate metabolic process	0.00418133	28	9.24092	ENSG00000185189, ENSG00000159082, ENSG00000198909, ENSG00000154310, ENSG00000126934, ENSG00000077782, ENSG00000158161, ENSG00000073711, ENSG00000141503, ENSG00000076984, ENSG00000084112, ENSG00000008294, ENSG00000130726, ENSG00000186716, ENSG00000160469, ENSG00000105613, ENSG00000127947, ENSG00000117020, ENSG00000167258, ENSG00000107643, ENSG00000078018, ENSG00000130669, ENSG00000082701, ENSG0000…	220	973	13528	1.76952	0.994775	0.151427	6.58431
GOTERM_BP_FAT	GO:0006793~phosphorus metabolic process	0.00418133	28	9.24092	ENSG00000185189, ENSG00000159082, ENSG00000198909, ENSG00000154310, ENSG00000126934, ENSG00000077782, ENSG00000158161, ENSG00000073711, ENSG00000141503, ENSG00000076984, ENSG00000084112, ENSG00000008294, ENSG00000130726, ENSG00000186716, ENSG00000160469, ENSG00000105613, ENSG00000127947, ENSG00000117020, ENSG00000167258, ENSG00000107643, ENSG00000078018, ENSG00000130669, ENSG00000082701, ENSG0000…	220	973	13528	1.76952	0.994775	0.151427	6.58431
GOTERM_BP_FAT	GO:0000902~cell morphogenesis	0.00538394	14	4.62046	ENSG00000151150, ENSG00000168280, ENSG00000182168, ENSG00000180900, ENSG00000130479, ENSG00000172020, ENSG00000116584, ENSG00000084112, ENSG00000127152, ENSG00000134982, ENSG00000130726, ENSG00000083290, ENSG00000116641, ENSG00000160469	220	356	13528	2.41818	0.998852	0.185469	8.40134
GOTERM_BP_FAT	GO:0030030~cell projection organization	0.00699358	14	4.62046	ENSG00000151150, ENSG00000168280, ENSG00000077782, ENSG00000182168, ENSG00000078018, ENSG00000130479, ENSG00000172020, ENSG00000127152, ENSG00000158195, ENSG00000134982, ENSG00000169258, ENSG00000130638, ENSG00000083290, ENSG00000116641	220	368	13528	2.33933	0.999849	0.228058	10.7815
GOTERM_BP_FAT	GO:0019827~stem cell maintenance	0.00740085	4	1.32013	ENSG00000198816, ENSG00000083168, ENSG00000134982, ENSG00000080345	220	25	13528	9.83855	0.99991	0.233674	11.3744
GOTERM_BP_FAT	GO:0051726~regulation of cell cycle	0.00780019	13	4.29043	ENSG00000177606, ENSG00000149091, ENSG00000134954, ENSG00000134982, ENSG00000144635, ENSG00000180900, ENSG00000106290, ENSG00000074755, ENSG00000160469, ENSG00000134508, ENSG00000184205, ENSG00000172534, ENSG00000167513	220	331	13528	2.41505	0.999946	0.238734	11.9523
GOTERM_BP_FAT	GO:0048864~stem cell development	0.00826768	4	1.32013	ENSG00000198816, ENSG00000083168, ENSG00000134982, ENSG00000080345	220	26	13528	9.46014	0.99997	0.245253	12.6242
GOTERM_BP_FAT	GO:0044087~regulation of cellular component biogenesis	0.0083478	8	2.64026	ENSG00000082701, ENSG00000100106, ENSG00000101367, ENSG00000171992, ENSG00000134982, ENSG00000047648, ENSG00000134222, ENSG00000172534	220	142	13528	3.46428	0.999973	0.241668	12.7389
GOTERM_BP_FAT	GO:0048666~neuron development	0.00927853	13	4.29043	ENSG00000151150, ENSG00000127152, ENSG00000168280, ENSG00000134982, ENSG00000182168, ENSG00000077782, ENSG00000169258, ENSG00000130638, ENSG00000078018, ENSG00000116641, ENSG00000083290, ENSG00000130479, ENSG00000172020	220	339	13528	2.35806	0.999992	0.258984	14.0607
GOTERM_BP_FAT	GO:0045786~negative regulation of cell cycle	0.0100601	6	1.9802	ENSG00000149091, ENSG00000134954, ENSG00000134982, ENSG00000180900, ENSG00000106290, ENSG00000184205	220	81	13528	4.55488	0.999997	0.271655	15.1561
GOTERM_BP_FAT	GO:0032989~cellular component morphogenesis	0.012728	14	4.62046	ENSG00000151150, ENSG00000168280, ENSG00000182168, ENSG00000180900, ENSG00000130479, ENSG00000172020, ENSG00000116584, ENSG00000084112, ENSG00000127152, ENSG00000134982, ENSG00000130726, ENSG00000083290, ENSG00000116641, ENSG00000160469	220	397	13528	2.16845	1	0.324154	18.7976
GOTERM_BP_FAT	GO:0016570~histone modification	0.0143744	7	2.31023	ENSG00000083168, ENSG00000137815, ENSG00000086758, ENSG00000004487, ENSG00000158161, ENSG00000183495, ENSG00000100393	220	122	13528	3.52817	1	0.35098	20.9709
GOTERM_BP_FAT	GO:0048863~stem cell differentiation	0.0146933	4	1.32013	ENSG00000198816, ENSG00000083168, ENSG00000134982, ENSG00000080345	220	32	13528	7.68636	1	0.350581	21.3856
GOTERM_BP_FAT	GO:0043254~regulation of protein complex assembly	0.0153671	6	1.9802	ENSG00000082701, ENSG00000100106, ENSG00000101367, ENSG00000134982, ENSG00000134222, ENSG00000172534	220	90	13528	4.09939	1	0.35684	22.2549
GOTERM_BP_FAT	GO:0016569~covalent chromatin modification	0.0166168	7	2.31023	ENSG00000083168, ENSG00000137815, ENSG00000086758, ENSG00000004487, ENSG00000158161, ENSG00000183495, ENSG00000100393	220	126	13528	3.41616	1	0.373086	23.8435
GOTERM_BP_FAT	GO:0031113~regulation of microtubule polymerization	0.0180937	3	0.990099	ENSG00000101367, ENSG00000134982, ENSG00000134222	220	13	13528	14.1902	1	0.392113	25.6815
GOTERM_BP_FAT	GO:0051338~regulation of transferase activity	0.0182637	13	4.29043	ENSG00000141499, ENSG00000149091, ENSG00000204673, ENSG00000106617, ENSG00000184205, ENSG00000172020, ENSG00000121653, ENSG00000100324, ENSG00000131370, ENSG00000134982, ENSG00000174233, ENSG00000008294, ENSG00000103479	220	372	13528	2.14888	1	0.388473	25.8904
GOTERM_BP_FAT	GO:0000279~M phase	0.0183436	12	3.9604	ENSG00000010292, ENSG00000116584, ENSG00000101367, ENSG00000166197, ENSG00000134982, ENSG00000137807, ENSG00000155816, ENSG00000143924, ENSG00000148773, ENSG00000186871, ENSG00000107816, ENSG00000117632	220	329	13528	2.24283	1	0.383488	25.9884
GOTERM_BP_FAT	GO:0042325~regulation of phosphorylation	0.0196373	15	4.9505	ENSG00000177606, ENSG00000121653, ENSG00000100324, ENSG00000131370, ENSG00000149091, ENSG00000174233, ENSG00000008294, ENSG00000204673, ENSG00000023287, ENSG00000134982, ENSG00000106617, ENSG00000103479, ENSG00000116641, ENSG00000184205, ENSG00000172020	220	466	13528	1.97932	1	0.398034	27.558
GOTERM_BP_FAT	GO:0016310~phosphorylation	0.0197219	22	7.26073	ENSG00000117020, ENSG00000185189, ENSG00000198909, ENSG00000154310, ENSG00000167258, ENSG00000107643, ENSG00000126934, ENSG00000077782, ENSG00000078018, ENSG00000130669, ENSG00000141503, ENSG00000082701, ENSG00000076984, ENSG00000121653, ENSG00000072133, ENSG00000008294, ENSG00000130726, ENSG00000186716, ENSG00000160469, ENSG00000083290, ENSG00000105613, ENSG00000038382	220	800	13528	1.691	1	0.393207	27.6596
GOTERM_BP_FAT	GO:0007017~microtubule-based process	0.022152	10	3.30033	ENSG00000186185, ENSG00000168280, ENSG00000078018, ENSG00000116641, ENSG00000130479, ENSG00000137807, ENSG00000155816, ENSG00000134222, ENSG00000143924, ENSG00000117632	220	253	13528	2.43047	1	0.423512	30.5202
GOTERM_BP_FAT	GO:0048812~neuron projection morphogenesis	0.0225789	9	2.9703	ENSG00000151150, ENSG00000127152, ENSG00000168280, ENSG00000134982, ENSG00000182168, ENSG00000116641, ENSG00000083290, ENSG00000130479, ENSG00000172020	220	213	13528	2.59821	1	0.423478	31.0117
GOTERM_BP_FAT	GO:0001578~microtubule bundle formation	0.0238465	3	0.990099	ENSG00000078018, ENSG00000130479, ENSG00000134222	220	15	13528	12.2982	1	0.435069	32.4516
GOTERM_BP_FAT	GO:0045596~negative regulation of cell differentiation	0.0244345	9	2.9703	ENSG00000198816, ENSG00000122691, ENSG00000140682, ENSG00000083168, ENSG00000159216, ENSG00000135870, ENSG00000134982, ENSG00000080345, ENSG00000018189	220	216	13528	2.56212	1	0.436997	33.11
GOTERM_BP_FAT	GO:0019220~regulation of phosphate metabolic process	0.0264134	15	4.9505	ENSG00000177606, ENSG00000121653, ENSG00000100324, ENSG00000131370, ENSG00000149091, ENSG00000174233, ENSG00000008294, ENSG00000204673, ENSG00000023287, ENSG00000134982, ENSG00000106617, ENSG00000103479, ENSG00000116641, ENSG00000184205, ENSG00000172020	220	485	13528	1.90178	1	0.456824	35.2818
GOTERM_BP_FAT	GO:0051174~regulation of phosphorus metabolic process	0.0264134	15	4.9505	ENSG00000177606, ENSG00000121653, ENSG00000100324, ENSG00000131370, ENSG00000149091, ENSG00000174233, ENSG00000008294, ENSG00000204673, ENSG00000023287, ENSG00000134982, ENSG00000106617, ENSG00000103479, ENSG00000116641, ENSG00000184205, ENSG00000172020	220	485	13528	1.90178	1	0.456824	35.2818
GOTERM_BP_FAT	GO:0045637~regulation of myeloid cell differentiation	0.0267081	5	1.65017	ENSG00000177606, ENSG00000134954, ENSG00000178951, ENSG00000159216, ENSG00000134982	220	70	13528	4.39221	1	0.454582	35.5996
GOTERM_BP_FAT	GO:0007067~mitosis	0.0269468	9	2.9703	ENSG00000010292, ENSG00000116584, ENSG00000101367, ENSG00000166197, ENSG00000134982, ENSG00000137807, ENSG00000143924, ENSG00000186871, ENSG00000107816	220	220	13528	2.51554	1	0.451717	35.8558
GOTERM_BP_FAT	GO:0035295~tube development	0.0269468	9	2.9703	ENSG00000100324, ENSG00000122691, ENSG00000112406, ENSG00000147862, ENSG00000139800, ENSG00000180900, ENSG00000160007, ENSG00000100393, ENSG00000134323	220	220	13528	2.51554	1	0.451717	35.8558
GOTERM_BP_FAT	GO:0000280~nuclear division	0.0269468	9	2.9703	ENSG00000010292, ENSG00000116584, ENSG00000101367, ENSG00000166197, ENSG00000134982, ENSG00000137807, ENSG00000143924, ENSG00000186871, ENSG00000107816	220	220	13528	2.51554	1	0.451717	35.8558
GOTERM_BP_FAT	GO:0007265~Ras protein signal transduction	0.0278584	6	1.9802	ENSG00000137962, ENSG00000158195, ENSG00000126934, ENSG00000099331, ENSG00000047648, ENSG00000115904	220	105	13528	3.51377	1	0.45712	36.8257
GOTERM_BP_FAT	GO:0002761~regulation of myeloid leukocyte differentiation	0.0284137	4	1.32013	ENSG00000177606, ENSG00000178951, ENSG00000159216, ENSG00000134982	220	41	13528	5.99911	1	0.458091	37.4097
GOTERM_BP_FAT	GO:0000087~M phase of mitotic cell cycle	0.0295764	9	2.9703	ENSG00000010292, ENSG00000116584, ENSG00000101367, ENSG00000166197, ENSG00000134982, ENSG00000137807, ENSG00000143924, ENSG00000186871, ENSG00000107816	220	224	13528	2.47062	1	0.46606	38.6162
GOTERM_BP_FAT	GO:0043549~regulation of kinase activity	0.0310238	12	3.9604	ENSG00000100324, ENSG00000121653, ENSG00000131370, ENSG00000149091, ENSG00000008294, ENSG00000174233, ENSG00000204673, ENSG00000134982, ENSG00000106617, ENSG00000103479, ENSG00000184205, ENSG00000172020	220	357	13528	2.06692	1	0.476841	40.0876
GOTERM_BP_FAT	GO:0007258~JUN phosphorylation	0.0321164	2	0.660066	ENSG00000121653, ENSG00000107643	220	2	13528	61.4909	1	0.483273	41.1764
GOTERM_BP_FAT	GO:0000226~microtubule cytoskeleton organization	0.0323873	7	2.31023	ENSG00000078018, ENSG00000116641, ENSG00000130479, ENSG00000137807, ENSG00000155816, ENSG00000134222, ENSG00000117632	220	147	13528	2.92814	1	0.48073	41.4434
GOTERM_BP_FAT	GO:0010558~negative regulation of macromolecule biosynthetic process	0.0325373	16	5.28053	ENSG00000188986, ENSG00000122691, ENSG00000083168, ENSG00000077454, ENSG00000094916, ENSG00000117036, ENSG00000004487, ENSG00000184205, ENSG00000111676, ENSG00000167513, ENSG00000148730, ENSG00000125482, ENSG00000130726, ENSG00000178951, ENSG00000141644, ENSG00000160007	220	547	13528	1.79864	1	0.476977	41.5908
GOTERM_BP_FAT	GO:0048285~organelle fission	0.0330449	9	2.9703	ENSG00000010292, ENSG00000116584, ENSG00000101367, ENSG00000166197, ENSG00000134982, ENSG00000137807, ENSG00000143924, ENSG00000186871, ENSG00000107816	220	229	13528	2.41667	1	0.477058	42.087
GOTERM_BP_FAT	GO:0008624~induction of apoptosis by extracellular signals	0.0353996	6	1.9802	ENSG00000170776, ENSG00000116584, ENSG00000107643, ENSG00000115904, ENSG00000038382, ENSG00000090924	220	112	13528	3.29416	1	0.495801	44.3373
GOTERM_BP_FAT	GO:0022403~cell cycle phase	0.0369221	13	4.29043	ENSG00000010292, ENSG00000155816, ENSG00000148773, ENSG00000186871, ENSG00000107816, ENSG00000117632, ENSG00000101868, ENSG00000116584, ENSG00000101367, ENSG00000166197, ENSG00000134982, ENSG00000137807, ENSG00000143924	220	414	13528	1.93087	1	0.505462	45.7484
GOTERM_BP_FAT	GO:0042981~regulation of apoptosis	0.0369468	21	6.93069	ENSG00000151208, ENSG00000154447, ENSG00000107643, ENSG00000204673, ENSG00000180900, ENSG00000175467, ENSG00000090924, ENSG00000196588, ENSG00000151929, ENSG00000082701, ENSG00000170776, ENSG00000116584, ENSG00000177606, ENSG00000121653, ENSG00000127152, ENSG00000134954, ENSG00000134982, ENSG00000023287, ENSG00000115904, ENSG00000137154, ENSG00000038382	220	804	13528	1.60611	1	0.50055	45.771
GOTERM_BP_FAT	GO:0007409~axonogenesis	0.0376358	8	2.64026	ENSG00000151150, ENSG00000127152, ENSG00000168280, ENSG00000134982, ENSG00000182168, ENSG00000116641, ENSG00000083290, ENSG00000172020	220	193	13528	2.54885	1	0.502019	46.3983
GOTERM_BP_FAT	GO:0010604~positive regulation of macromolecule metabolic process	0.0378359	22	7.26073	ENSG00000146592, ENSG00000213523, ENSG00000083168, ENSG00000140682, ENSG00000106617, ENSG00000180900, ENSG00000185950, ENSG00000158161, ENSG00000134222, ENSG00000179348, ENSG00000196588, ENSG00000177606, ENSG00000134954, ENSG00000125482, ENSG00000127152, ENSG00000147862, ENSG00000134982, ENSG00000159216, ENSG00000023287, ENSG00000130726, ENSG00000116641, ENSG00000100393	220	857	13528	1.57853	1	0.498904	46.5791
GOTERM_BP_FAT	GO:0045934~negative regulation of nucleobase, nucleoside, nucleotide and nucleic acid metabolic process	0.0390976	15	4.9505	ENSG00000188986, ENSG00000122691, ENSG00000083168, ENSG00000077454, ENSG00000094916, ENSG00000117036, ENSG00000004487, ENSG00000184205, ENSG00000111676, ENSG00000167513, ENSG00000125482, ENSG00000130726, ENSG00000178951, ENSG00000141644, ENSG00000160007	220	512	13528	1.80149	1	0.505596	47.7065
GOTERM_BP_FAT	GO:0031327~negative regulation of cellular biosynthetic process	0.0391017	16	5.28053	ENSG00000188986, ENSG00000122691, ENSG00000083168, ENSG00000077454, ENSG00000094916, ENSG00000117036, ENSG00000004487, ENSG00000184205, ENSG00000111676, ENSG00000167513, ENSG00000148730, ENSG00000125482, ENSG00000130726, ENSG00000178951, ENSG00000141644, ENSG00000160007	220	561	13528	1.75375	1	0.500773	47.7102
GOTERM_BP_FAT	GO:0043067~regulation of programmed cell death	0.0402975	21	6.93069	ENSG00000151208, ENSG00000154447, ENSG00000107643, ENSG00000204673, ENSG00000180900, ENSG00000175467, ENSG00000090924, ENSG00000196588, ENSG00000151929, ENSG00000082701, ENSG00000170776, ENSG00000116584, ENSG00000177606, ENSG00000121653, ENSG00000127152, ENSG00000134954, ENSG00000134982, ENSG00000023287, ENSG00000115904, ENSG00000137154, ENSG00000038382	220	812	13528	1.59028	1	0.506665	48.7579
GOTERM_BP_FAT	GO:0030010~establishment of cell polarity	0.0409357	3	0.990099	ENSG00000180900, ENSG00000160469, ENSG00000116641	220	20	13528	9.22364	1	0.507516	49.309
GOTERM_BP_FAT	GO:0022402~cell cycle process	0.0414865	16	5.28053	ENSG00000010292, ENSG00000168066, ENSG00000175467, ENSG00000155816, ENSG00000148773, ENSG00000186871, ENSG00000107816, ENSG00000117632, ENSG00000101868, ENSG00000082701, ENSG00000116584, ENSG00000101367, ENSG00000166197, ENSG00000134982, ENSG00000137807, ENSG00000143924	220	565	13528	1.74134	1	0.507595	49.7802
GOTERM_BP_FAT	GO:0010941~regulation of cell death	0.04161	21	6.93069	ENSG00000151208, ENSG00000154447, ENSG00000107643, ENSG00000204673, ENSG00000180900, ENSG00000175467, ENSG00000090924, ENSG00000196588, ENSG00000151929, ENSG00000082701, ENSG00000170776, ENSG00000116584, ENSG00000177606, ENSG00000121653, ENSG00000127152, ENSG00000134954, ENSG00000134982, ENSG00000023287, ENSG00000115904, ENSG00000137154, ENSG00000038382	220	815	13528	1.58443	1	0.504039	49.8853
GOTERM_BP_FAT	GO:0033554~cellular response to stress	0.0420288	16	5.28053	ENSG00000154310, ENSG00000149091, ENSG00000188827, ENSG00000107643, ENSG00000158161, ENSG00000008735, ENSG00000141503, ENSG00000101868, ENSG00000082701, ENSG00000076984, ENSG00000121653, ENSG00000177606, ENSG00000134982, ENSG00000023287, ENSG00000080345, ENSG00000160469	220	566	13528	1.73826	1	0.503051	50.24
GOTERM_BP_FAT	GO:0051172~negative regulation of nitrogen compound metabolic process	0.0428593	15	4.9505	ENSG00000188986, ENSG00000122691, ENSG00000083168, ENSG00000077454, ENSG00000094916, ENSG00000117036, ENSG00000004487, ENSG00000184205, ENSG00000111676, ENSG00000167513, ENSG00000125482, ENSG00000130726, ENSG00000178951, ENSG00000141644, ENSG00000160007	220	519	13528	1.77719	1	0.505519	50.9366
GOTERM_BP_FAT	GO:0000904~cell morphogenesis involved in differentiation	0.0445872	9	2.9703	ENSG00000151150, ENSG00000127152, ENSG00000130726, ENSG00000168280, ENSG00000134982, ENSG00000182168, ENSG00000116641, ENSG00000083290, ENSG00000172020	220	244	13528	2.26811	1	0.515198	52.3567
GOTERM_BP_FAT	GO:0007163~establishment or maintenance of cell polarity	0.0447386	4	1.32013	ENSG00000134982, ENSG00000180900, ENSG00000160469, ENSG00000116641	220	49	13528	5.01967	1	0.512004	52.4794
GOTERM_BP_FAT	GO:0006928~cell motion	0.045138	14	4.62046	ENSG00000122691, ENSG00000151150, ENSG00000079308, ENSG00000168280, ENSG00000107643, ENSG00000182168, ENSG00000180900, ENSG00000033327, ENSG00000130669, ENSG00000172020, ENSG00000158195, ENSG00000134954, ENSG00000134982, ENSG00000165506	220	475	13528	1.81236	1	0.51084	52.8013
GOTERM_BP_FAT	GO:0048858~cell projection morphogenesis	0.045946	9	2.9703	ENSG00000151150, ENSG00000127152, ENSG00000168280, ENSG00000134982, ENSG00000182168, ENSG00000116641, ENSG00000083290, ENSG00000130479, ENSG00000172020	220	245	13528	2.25885	1	0.512902	53.4463
GOTERM_BP_FAT	GO:0009890~negative regulation of biosynthetic process	0.0459549	16	5.28053	ENSG00000188986, ENSG00000122691, ENSG00000083168, ENSG00000077454, ENSG00000094916, ENSG00000117036, ENSG00000004487, ENSG00000184205, ENSG00000111676, ENSG00000167513, ENSG00000148730, ENSG00000125482, ENSG00000130726, ENSG00000178951, ENSG00000141644, ENSG00000160007	220	573	13528	1.71702	1	0.508732	53.4534
GOTERM_BP_FAT	GO:0043065~positive regulation of apoptosis	0.0473845	13	4.29043	ENSG00000154447, ENSG00000107643, ENSG00000180900, ENSG00000175467, ENSG00000090924, ENSG00000170776, ENSG00000116584, ENSG00000177606, ENSG00000134954, ENSG00000134982, ENSG00000115904, ENSG00000137154, ENSG00000038382	220	430	13528	1.85903	1	0.515526	54.5743
GOTERM_BP_FAT	GO:0006351~transcription, DNA-dependent	0.0481975	10	3.30033	ENSG00000146592, ENSG00000140682, ENSG00000126456, ENSG00000134954, ENSG00000125482, ENSG00000165804, ENSG00000137815, ENSG00000106290, ENSG00000141644, ENSG00000172534	220	292	13528	2.10585	1	0.517494	55.2004
GOTERM_BP_FAT	GO:0043547~positive regulation of GTPase activity	0.0487361	3	0.990099	ENSG00000180900, ENSG00000047648, ENSG00000116641	220	22	13528	8.38512	1	0.517388	55.6107
GOTERM_BP_FAT	GO:0043068~positive regulation of programmed cell death	0.0493495	13	4.29043	ENSG00000154447, ENSG00000107643, ENSG00000180900, ENSG00000175467, ENSG00000090924, ENSG00000170776, ENSG00000116584, ENSG00000177606, ENSG00000134954, ENSG00000134982, ENSG00000115904, ENSG00000137154, ENSG00000038382	220	433	13528	1.84615	1	0.517833	56.0737

## Sheet: NB1 analysis
Category	Term	PValue	Count	%	Genes	List Total	Pop Hits	Pop Total	Fold Enrichment	Bonferroni	Benjamini	FDR
KEGG_PATHWAY	hsa04722:Neurotrophin signaling pathway	4.1504e-07	11	4.93274	ENSG00000160691, ENSG00000102882, ENSG00000177606, ENSG00000132155, ENSG00000124181, ENSG00000100030, ENSG00000126934, ENSG00000166484, ENSG00000185950, ENSG00000157764, ENSG00000134313	54	124	5085	8.35349	3.07125e-05	3.07125e-05	0.000434409			KEGG pathway analysis
KEGG_PATHWAY	hsa05214:Glioma	3.1425e-06	8	3.58744	ENSG00000160691, ENSG00000102882, ENSG00000132155, ENSG00000124181, ENSG00000100030, ENSG00000126934, ENSG00000157764, ENSG00000139687	54	63	5085	11.9577	0.000232518	0.000116266	0.00328911			Molecular function analysis
KEGG_PATHWAY	hsa05216:Thyroid cancer	9.97079e-06	6	2.69058	ENSG00000108091, ENSG00000102882, ENSG00000100030, ENSG00000126934, ENSG00000157764, ENSG00000047410	54	29	5085	19.4828	0.00073757	0.000245917	0.0104356			Cellular component analysis
KEGG_PATHWAY	hsa05220:Chronic myeloid leukemia	1.02443e-05	8	3.58744	ENSG00000160691, ENSG00000102882, ENSG00000132155, ENSG00000100030, ENSG00000126934, ENSG00000033327, ENSG00000157764, ENSG00000139687	54	75	5085	10.0444	0.000757798	0.000189503	0.0107219			Biological process analysis
KEGG_PATHWAY	hsa05223:Non-small cell lung cancer	1.6899e-05	7	3.13901	ENSG00000102882, ENSG00000132155, ENSG00000124181, ENSG00000100030, ENSG00000126934, ENSG00000157764, ENSG00000139687	54	54	5085	12.2068	0.00124976	0.000250076	0.0176863
KEGG_PATHWAY	hsa04012:ErbB signaling pathway	2.7405e-05	8	3.58744	ENSG00000160691, ENSG00000102882, ENSG00000177606, ENSG00000132155, ENSG00000124181, ENSG00000100030, ENSG00000126934, ENSG00000157764	54	87	5085	8.659	0.00202595	0.000337943	0.0286803
KEGG_PATHWAY	hsa05219:Bladder cancer	6.44607e-05	6	2.69058	ENSG00000102882, ENSG00000132155, ENSG00000100030, ENSG00000126934, ENSG00000157764, ENSG00000139687	54	42	5085	13.4524	0.00475889	0.000681232	0.0674484
KEGG_PATHWAY	hsa04370:VEGF signaling pathway	0.000111468	7	3.13901	ENSG00000102882, ENSG00000132155, ENSG00000124181, ENSG00000100030, ENSG00000126934, ENSG00000089159, ENSG00000106211	54	75	5085	8.78889	0.00821514	0.0010306	0.116608
KEGG_PATHWAY	hsa04666:Fc gamma R-mediated phagocytosis	0.000410325	7	3.13901	ENSG00000102882, ENSG00000132155, ENSG00000158195, ENSG00000124181, ENSG00000100030, ENSG00000033327, ENSG00000153317	54	95	5085	6.9386	0.0299137	0.00336879	0.428641
KEGG_PATHWAY	hsa05211:Renal cell carcinoma	0.000735611	6	2.69058	ENSG00000102882, ENSG00000177606, ENSG00000132155, ENSG00000100030, ENSG00000126934, ENSG00000157764	54	70	5085	8.07143	0.0529991	0.00543073	0.767266
KEGG_PATHWAY	hsa05218:Melanoma	0.000785139	6	2.69058	ENSG00000102882, ENSG00000132155, ENSG00000100030, ENSG00000126934, ENSG00000157764, ENSG00000139687	54	71	5085	7.95775	0.0564662	0.00526998	0.818733
KEGG_PATHWAY	hsa04510:Focal adhesion	0.000992497	9	4.03587	ENSG00000160691, ENSG00000102882, ENSG00000177606, ENSG00000132155, ENSG00000100852, ENSG00000159840, ENSG00000100030, ENSG00000089159, ENSG00000157764	54	201	5085	4.21642	0.0708464	0.00610473	1.03395
KEGG_PATHWAY	hsa04520:Adherens junction	0.00113654	6	2.69058	ENSG00000102882, ENSG00000136153, ENSG00000158195, ENSG00000100030, ENSG00000148498, ENSG00000198561	54	77	5085	7.33766	0.0807086	0.00645233	1.18321
KEGG_PATHWAY	hsa04664:Fc epsilon RI signaling pathway	0.00120488	6	2.69058	ENSG00000102882, ENSG00000132155, ENSG00000124181, ENSG00000100030, ENSG00000126934, ENSG00000033327	54	78	5085	7.24359	0.085351	0.00635223	1.25394
KEGG_PATHWAY	hsa04010:MAPK signaling pathway	0.00153061	10	4.4843	ENSG00000102882, ENSG00000177606, ENSG00000132155, ENSG00000100030, ENSG00000126934, ENSG00000166484, ENSG00000130522, ENSG00000157764, ENSG00000106211, ENSG00000117632	54	267	5085	3.52684	0.107164	0.00752831	1.59049
KEGG_PATHWAY	hsa05213:Endometrial cancer	0.00196743	5	2.24215	ENSG00000102882, ENSG00000132155, ENSG00000100030, ENSG00000126934, ENSG00000157764	54	52	5085	9.05449	0.135612	0.00906699	2.04018
KEGG_PATHWAY	hsa04150:mTOR signaling pathway	0.00196743	5	2.24215	ENSG00000102882, ENSG00000100030, ENSG00000157764, ENSG00000063046, ENSG00000177169	54	52	5085	9.05449	0.135612	0.00906699	2.04018
KEGG_PATHWAY	hsa05215:Prostate cancer	0.00217285	6	2.69058	ENSG00000102882, ENSG00000132155, ENSG00000100030, ENSG00000126934, ENSG00000157764, ENSG00000139687	54	89	5085	6.34831	0.148679	0.00942389	2.25101
KEGG_PATHWAY	hsa04650:Natural killer cell mediated cytotoxicity	0.00239302	7	3.13901	ENSG00000160691, ENSG00000102882, ENSG00000132155, ENSG00000124181, ENSG00000100030, ENSG00000126934, ENSG00000157764	54	133	5085	4.95614	0.162468	0.0098014	2.47652
KEGG_PATHWAY	hsa04910:Insulin signaling pathway	0.00258038	7	3.13901	ENSG00000160691, ENSG00000102882, ENSG00000132155, ENSG00000100030, ENSG00000126934, ENSG00000185950, ENSG00000157764	54	135	5085	4.88272	0.174029	0.0100124	2.66806
KEGG_PATHWAY	hsa05221:Acute myeloid leukemia	0.00294453	5	2.24215	ENSG00000102882, ENSG00000132155, ENSG00000100030, ENSG00000126934, ENSG00000157764	54	58	5085	8.11782	0.196049	0.0108515	3.03935
KEGG_PATHWAY	hsa04912:GnRH signaling pathway	0.00331257	6	2.69058	ENSG00000102882, ENSG00000177606, ENSG00000132155, ENSG00000100030, ENSG00000126934, ENSG00000166484	54	98	5085	5.76531	0.217716	0.0116242	3.41331
KEGG_PATHWAY	hsa04660:T cell receptor signaling pathway	0.00502728	6	2.69058	ENSG00000102882, ENSG00000177606, ENSG00000132155, ENSG00000124181, ENSG00000100030, ENSG00000126934	54	108	5085	5.23148	0.311305	0.0168097	5.13844
KEGG_PATHWAY	hsa04720:Long-term potentiation	0.00523515	5	2.24215	ENSG00000102882, ENSG00000132155, ENSG00000100030, ENSG00000126934, ENSG00000157764	54	68	5085	6.92402	0.321872	0.016746	5.34568
KEGG_PATHWAY	hsa04730:Long-term depression	0.00551495	5	2.24215	ENSG00000102882, ENSG00000132155, ENSG00000100030, ENSG00000126934, ENSG00000157764	54	69	5085	6.82367	0.335842	0.0169069	5.62396
KEGG_PATHWAY	hsa04270:Vascular smooth muscle contraction	0.00586371	6	2.69058	ENSG00000102882, ENSG00000132155, ENSG00000100030, ENSG00000126934, ENSG00000132694, ENSG00000157764	54	112	5085	5.04464	0.352859	0.017257	5.96981
KEGG_PATHWAY	hsa05200:Pathways in cancer	0.00613801	10	4.4843	ENSG00000108091, ENSG00000102882, ENSG00000177606, ENSG00000132155, ENSG00000124181, ENSG00000100030, ENSG00000126934, ENSG00000157764, ENSG00000047410, ENSG00000139687	54	328	5085	2.87093	0.36594	0.0173709	6.241
KEGG_PATHWAY	hsa05212:Pancreatic cancer	0.00641411	5	2.24215	ENSG00000102882, ENSG00000132155, ENSG00000100030, ENSG00000157764, ENSG00000139687	54	72	5085	6.53935	0.378844	0.0174814	6.51327
KEGG_PATHWAY	hsa04810:Regulation of actin cytoskeleton	0.00643891	8	3.58744	ENSG00000092820, ENSG00000102882, ENSG00000132155, ENSG00000158195, ENSG00000100030, ENSG00000126934, ENSG00000089159, ENSG00000157764	54	215	5085	3.50388	0.37999	0.0169272	6.53769
KEGG_PATHWAY	hsa04662:B cell receptor signaling pathway	0.00740605	5	2.24215	ENSG00000102882, ENSG00000177606, ENSG00000132155, ENSG00000100030, ENSG00000126934	54	75	5085	6.27778	0.4231	0.0187898	7.48554
KEGG_PATHWAY	hsa05210:Colorectal cancer	0.0109763	5	2.24215	ENSG00000102882, ENSG00000177606, ENSG00000132155, ENSG00000100030, ENSG00000157764	54	84	5085	5.60516	0.558128	0.0268572	10.9097
KEGG_PATHWAY	hsa04062:Chemokine signaling pathway	0.0124542	7	3.13901	ENSG00000160691, ENSG00000102882, ENSG00000132155, ENSG00000100030, ENSG00000148498, ENSG00000089159, ENSG00000157764	54	187	5085	3.52496	0.604418	0.029473	12.2934
KEGG_PATHWAY	hsa04540:Gap junction	0.0133702	5	2.24215	ENSG00000102882, ENSG00000132155, ENSG00000100030, ENSG00000126934, ENSG00000166484	54	89	5085	5.29026	0.630671	0.0306476	13.1411
KEGG_PATHWAY	hsa04620:Toll-like receptor signaling pathway	0.0204073	5	2.24215	ENSG00000102882, ENSG00000177606, ENSG00000126456, ENSG00000100030, ENSG00000126934	54	101	5085	4.66172	0.782545	0.0451827	19.4109
KEGG_PATHWAY	hsa04670:Leukocyte transendothelial migration	0.0337183	5	2.24215	ENSG00000092820, ENSG00000100852, ENSG00000124181, ENSG00000089159, ENSG00000198561	54	118	5085	3.99011	0.920991	0.0719342	30.163
GOTERM_MF_FAT	GO:0008092~cytoskeletal protein binding	3.79543e-10	27	12.1076	ENSG00000092820, ENSG00000163539, ENSG00000133030, ENSG00000079308, ENSG00000099331, ENSG00000064042, ENSG00000163171, ENSG00000132613, ENSG00000130479, ENSG00000131711, ENSG00000196588, ENSG00000182253, ENSG00000117632, ENSG00000116584, ENSG00000087274, ENSG00000112419, ENSG00000136153, ENSG00000158195, ENSG00000137497, ENSG00000168807, ENSG00000008294, ENSG00000171368, ENSG00000158856, ENSG0000…	159	504	12983	4.37433	1.0779e-07	1.0779e-07	5.02943e-07
GOTERM_MF_FAT	GO:0030695~GTPase regulator activity	9.67743e-08	21	9.41704	ENSG00000147459, ENSG00000100852, ENSG00000167291, ENSG00000107862, ENSG00000204634, ENSG00000103657, ENSG00000074696, ENSG00000099331, ENSG00000153317, ENSG00000114993, ENSG00000160360, ENSG00000136111, ENSG00000116584, ENSG00000126822, ENSG00000177606, ENSG00000137962, ENSG00000132694, ENSG00000136848, ENSG00000118873, ENSG00000038382, ENSG00000170011	159	404	12983	4.2444	2.74835e-05	1.37419e-05	0.000128238
GOTERM_MF_FAT	GO:0060589~nucleoside-triphosphatase regulator activity	1.38418e-07	21	9.41704	ENSG00000147459, ENSG00000100852, ENSG00000167291, ENSG00000107862, ENSG00000204634, ENSG00000103657, ENSG00000074696, ENSG00000099331, ENSG00000153317, ENSG00000114993, ENSG00000160360, ENSG00000136111, ENSG00000116584, ENSG00000126822, ENSG00000177606, ENSG00000137962, ENSG00000132694, ENSG00000136848, ENSG00000118873, ENSG00000038382, ENSG00000170011	159	413	12983	4.1519	3.93101e-05	1.31035e-05	0.000183422
GOTERM_MF_FAT	GO:0003779~actin binding	4.60065e-07	18	8.07175	ENSG00000092820, ENSG00000087274, ENSG00000112419, ENSG00000136153, ENSG00000158195, ENSG00000133030, ENSG00000079308, ENSG00000168807, ENSG00000099331, ENSG00000064042, ENSG00000158856, ENSG00000178209, ENSG00000132613, ENSG00000130479, ENSG00000166963, ENSG00000131711, ENSG00000196588, ENSG00000170011	159	326	12983	4.50851	0.00013065	3.26641e-05	0.000609644
GOTERM_MF_FAT	GO:0005083~small GTPase regulator activity	6.33295e-06	15	6.72646	ENSG00000167291, ENSG00000107862, ENSG00000100852, ENSG00000103657, ENSG00000204634, ENSG00000099331, ENSG00000153317, ENSG00000136111, ENSG00000116584, ENSG00000126822, ENSG00000177606, ENSG00000137962, ENSG00000132694, ENSG00000038382, ENSG00000170011	159	274	12983	4.47011	0.00179695	0.000359648	0.00839164
GOTERM_MF_FAT	GO:0005096~GTPase activator activity	1.55624e-05	13	5.8296	ENSG00000167291, ENSG00000100852, ENSG00000204634, ENSG00000074696, ENSG00000099331, ENSG00000153317, ENSG00000160360, ENSG00000136111, ENSG00000137962, ENSG00000177606, ENSG00000132694, ENSG00000136848, ENSG00000118873	159	220	12983	4.82501	0.00441001	0.000736356	0.0206203
GOTERM_MF_FAT	GO:0008047~enzyme activator activity	0.000810717	13	5.8296	ENSG00000167291, ENSG00000100852, ENSG00000204634, ENSG00000074696, ENSG00000099331, ENSG00000153317, ENSG00000160360, ENSG00000136111, ENSG00000137962, ENSG00000177606, ENSG00000132694, ENSG00000136848, ENSG00000118873	159	335	12983	3.16867	0.205734	0.0323698	1.06899
GOTERM_MF_FAT	GO:0005099~Ras GTPase activator activity	0.000840044	7	3.13901	ENSG00000136111, ENSG00000177606, ENSG00000137962, ENSG00000167291, ENSG00000100852, ENSG00000204634, ENSG00000099331	159	91	12983	6.28108	0.212327	0.0293935	1.10746
GOTERM_MF_FAT	GO:0015631~tubulin binding	0.00137373	7	3.13901	ENSG00000116584, ENSG00000163539, ENSG00000137497, ENSG00000171368, ENSG00000130479, ENSG00000131711, ENSG00000117632	159	100	12983	5.71579	0.323218	0.0424511	1.80512
GOTERM_MF_FAT	GO:0008017~microtubule binding	0.00181883	6	2.69058	ENSG00000116584, ENSG00000163539, ENSG00000137497, ENSG00000171368, ENSG00000130479, ENSG00000131711	159	72	12983	6.80451	0.403703	0.0503879	2.38351
GOTERM_MF_FAT	GO:0019899~enzyme binding	0.00470071	15	6.72646	ENSG00000100813, ENSG00000099331, ENSG00000123836, ENSG00000185950, ENSG00000157764, ENSG00000114993, ENSG00000153048, ENSG00000116584, ENSG00000008294, ENSG00000100030, ENSG00000162191, ENSG00000026025, ENSG00000121057, ENSG00000139687, ENSG00000170011	159	523	12983	2.3419	0.737669	0.114542	6.05281
GOTERM_MF_FAT	GO:0005100~Rho GTPase activator activity	0.00564225	4	1.79372	ENSG00000177606, ENSG00000137962, ENSG00000100852, ENSG00000099331	159	30	12983	10.8872	0.799499	0.125332	7.22368
GOTERM_MF_FAT	GO:0019900~kinase binding	0.00628499	8	3.58744	ENSG00000008294, ENSG00000100030, ENSG00000123836, ENSG00000185950, ENSG00000026025, ENSG00000157764, ENSG00000121057, ENSG00000139687	159	179	12983	3.64934	0.833135	0.128671	8.01522
GOTERM_MF_FAT	GO:0019992~diacylglycerol binding	0.00940648	5	2.24215	ENSG00000116584, ENSG00000132155, ENSG00000137962, ENSG00000099331, ENSG00000157764	159	68	12983	6.00398	0.931716	0.174462	11.7713
GOTERM_MF_FAT	GO:0005085~guanyl-nucleotide exchange factor activity	0.0106868	7	3.13901	ENSG00000116584, ENSG00000126822, ENSG00000147459, ENSG00000107862, ENSG00000103657, ENSG00000132694, ENSG00000038382	159	152	12983	3.76039	0.952706	0.184069	13.2705
GOTERM_MF_FAT	GO:0004707~MAP kinase activity	0.012167	3	1.34529	ENSG00000102882, ENSG00000100030, ENSG00000166484	159	14	12983	17.4973	0.969088	0.195302	14.9743
GOTERM_MF_FAT	GO:0003712~transcription cofactor activity	0.0133539	11	4.93274	ENSG00000166886, ENSG00000140682, ENSG00000126456, ENSG00000105722, ENSG00000130726, ENSG00000100320, ENSG00000118217, ENSG00000165030, ENSG00000171223, ENSG00000139687, ENSG00000196588	159	363	12983	2.47437	0.97803	0.201158	16.3182
GOTERM_MF_FAT	GO:0008134~transcription factor binding	0.0228364	13	5.8296	ENSG00000166886, ENSG00000140682, ENSG00000126456, ENSG00000171223, ENSG00000196588, ENSG00000087274, ENSG00000177606, ENSG00000105722, ENSG00000130726, ENSG00000100320, ENSG00000118217, ENSG00000165030, ENSG00000139687	159	513	12983	2.06921	0.998585	0.305446	26.3702
GOTERM_MF_FAT	GO:0004923~leukemia inhibitory factor receptor activity	0.0241923	2	0.896861	ENSG00000113594, ENSG00000134352	159	2	12983	81.6541	0.999046	0.306537	27.7127
GOTERM_MF_FAT	GO:0051015~actin filament binding	0.0265893	4	1.79372	ENSG00000092820, ENSG00000087274, ENSG00000099331, ENSG00000130479	159	53	12983	6.16257	0.999526	0.317968	30.0306
GOTERM_MF_FAT	GO:0017124~SH3 domain binding	0.0296061	5	2.24215	ENSG00000108091, ENSG00000103994, ENSG00000162105, ENSG00000132613, ENSG00000119522	159	96	12983	4.25282	0.999804	0.333979	32.8501
GOTERM_MF_FAT	GO:0003702~RNA polymerase II transcription factor activity	0.029713	8	3.58744	ENSG00000177606, ENSG00000126456, ENSG00000105722, ENSG00000130522, ENSG00000118217, ENSG00000141568, ENSG00000171223, ENSG00000008441	159	244	12983	2.67718	0.99981	0.322524	32.9481
GOTERM_MF_FAT	GO:0003714~transcription corepressor activity	0.0321028	6	2.69058	ENSG00000166886, ENSG00000105722, ENSG00000130726, ENSG00000100320, ENSG00000165030, ENSG00000171223	159	145	12983	3.37879	0.999905	0.331623	35.1039
GOTERM_MF_FAT	GO:0046983~protein dimerization activity	0.0330009	13	5.8296	ENSG00000134352, ENSG00000087274, ENSG00000177606, ENSG00000126456, ENSG00000005810, ENSG00000099331, ENSG00000130522, ENSG00000115216, ENSG00000165030, ENSG00000118217, ENSG00000157764, ENSG00000171223, ENSG00000118873	159	542	12983	1.95849	0.999927	0.327733	35.8972
GOTERM_MF_FAT	GO:0019901~protein kinase binding	0.0338394	6	2.69058	ENSG00000008294, ENSG00000100030, ENSG00000185950, ENSG00000026025, ENSG00000157764, ENSG00000121057	159	147	12983	3.33282	0.999943	0.323668	36.6299
GOTERM_MF_FAT	GO:0004924~oncostatin-M receptor activity	0.0360695	2	0.896861	ENSG00000113594, ENSG00000134352	159	3	12983	54.4361	0.999971	0.330532	38.541
GOTERM_MF_FAT	GO:0005127~ciliary neurotrophic factor receptor binding	0.0360695	2	0.896861	ENSG00000113594, ENSG00000134352	159	3	12983	54.4361	0.999971	0.330532	38.541
GOTERM_MF_FAT	GO:0016564~transcription repressor activity	0.0394399	9	4.03587	ENSG00000166886, ENSG00000166925, ENSG00000105722, ENSG00000130726, ENSG00000100320, ENSG00000117036, ENSG00000165030, ENSG00000171223, ENSG00000139687	159	316	12983	2.32559	0.999989	0.345087	41.3285
GOTERM_MF_FAT	GO:0051219~phosphoprotein binding	0.0423475	3	1.34529	ENSG00000100030, ENSG00000169258, ENSG00000139687	159	27	12983	9.07268	0.999995	0.355245	43.6387
GOTERM_MF_FAT	GO:0004594~pantothenate kinase activity	0.047803	2	0.896861	ENSG00000157881, ENSG00000125779	159	4	12983	40.827	0.999999	0.38103	47.748
GOTERM_MF_FAT	GO:0008289~lipid binding	0.0483373	11	4.93274	ENSG00000160691, ENSG00000116584, ENSG00000132155, ENSG00000063245, ENSG00000137962, ENSG00000141447, ENSG00000099331, ENSG00000136643, ENSG00000011405, ENSG00000157764, ENSG00000131711	159	450	12983	1.99599	0.999999	0.374387	48.1352
GOTERM_CC_FAT	GO:0005856~cytoskeleton	4.61089e-16	53	23.7668	ENSG00000163539, ENSG00000040341, ENSG00000130479, ENSG00000077380, ENSG00000131711, ENSG00000182253, ENSG00000108091, ENSG00000163681, ENSG00000100030, ENSG00000171368, ENSG00000144635, ENSG00000089159, ENSG00000085733, ENSG00000092820, ENSG00000133030, ENSG00000118200, ENSG00000142186, ENSG00000078018, ENSG00000113657, ENSG00000162849, ENSG00000185963, ENSG00000117632, ENSG00000116584, ENSG0000…	144	1381	12782	3.40658	1.11466e-13	1.11466e-13	5.77316e-13
GOTERM_CC_FAT	GO:0043228~non-membrane-bounded organelle	7.30505e-13	68	30.4933	ENSG00000163539, ENSG00000040341, ENSG00000130479, ENSG00000077380, ENSG00000171223, ENSG00000131711, ENSG00000182253, ENSG00000130826, ENSG00000108091, ENSG00000083642, ENSG00000163681, ENSG00000100030, ENSG00000130726, ENSG00000171368, ENSG00000130522, ENSG00000144635, ENSG00000089159, ENSG00000092820, ENSG00000085733, ENSG00000118200, ENSG00000133030, ENSG00000100813, ENSG00000142186, ENSG0000…	144	2596	12782	2.32509	1.83362e-10	9.16811e-11	9.49618e-10
GOTERM_CC_FAT	GO:0043232~intracellular non-membrane-bounded organelle	7.30505e-13	68	30.4933	ENSG00000163539, ENSG00000040341, ENSG00000130479, ENSG00000077380, ENSG00000171223, ENSG00000131711, ENSG00000182253, ENSG00000130826, ENSG00000108091, ENSG00000083642, ENSG00000163681, ENSG00000100030, ENSG00000130726, ENSG00000171368, ENSG00000130522, ENSG00000144635, ENSG00000089159, ENSG00000092820, ENSG00000085733, ENSG00000118200, ENSG00000133030, ENSG00000100813, ENSG00000142186, ENSG0000…	144	2596	12782	2.32509	1.83362e-10	9.16811e-11	9.49618e-10
GOTERM_CC_FAT	GO:0015630~microtubule cytoskeleton	6.42656e-11	28	12.5561	ENSG00000163539, ENSG00000040341, ENSG00000130479, ENSG00000077380, ENSG00000131711, ENSG00000163681, ENSG00000171368, ENSG00000138162, ENSG00000089159, ENSG00000144635, ENSG00000092820, ENSG00000118200, ENSG00000142186, ENSG00000078018, ENSG00000162849, ENSG00000106211, ENSG00000117632, ENSG00000116584, ENSG00000134369, ENSG00000168807, ENSG00000130559, ENSG00000137497, ENSG00000005810, ENSG0000…	144	549	12782	4.52712	1.61307e-08	5.37689e-09	8.35396e-08
GOTERM_CC_FAT	GO:0005829~cytosol	8.64404e-10	42	18.8341	ENSG00000008988, ENSG00000132155, ENSG00000103657, ENSG00000126934, ENSG00000175467, ENSG00000063046, ENSG00000130479, ENSG00000077380, ENSG00000131711, ENSG00000184708, ENSG00000177606, ENSG00000102882, ENSG00000163681, ENSG00000100030, ENSG00000026025, ENSG00000134508, ENSG00000114867, ENSG00000177169, ENSG00000134313, ENSG00000150593, ENSG00000092820, ENSG00000160691, ENSG00000103994, ENSG0000…	144	1330	12782	2.80307	2.16965e-07	5.42414e-08	1.12365e-06
GOTERM_CC_FAT	GO:0044430~cytoskeletal part	3.41293e-09	34	15.2466	ENSG00000163539, ENSG00000040341, ENSG00000099331, ENSG00000130479, ENSG00000077380, ENSG00000131711, ENSG00000182253, ENSG00000132688, ENSG00000163681, ENSG00000138162, ENSG00000171368, ENSG00000144635, ENSG00000089159, ENSG00000026025, ENSG00000092820, ENSG00000118200, ENSG00000142186, ENSG00000078018, ENSG00000162849, ENSG00000106211, ENSG00000117632, ENSG00000116584, ENSG00000087274, ENSG0000…	144	952	12782	3.17014	8.56645e-07	1.71329e-07	4.43651e-06
GOTERM_CC_FAT	GO:0005874~microtubule	6.85147e-08	17	7.62332	ENSG00000163539, ENSG00000118200, ENSG00000040341, ENSG00000078018, ENSG00000130479, ENSG00000077380, ENSG00000162849, ENSG00000131711, ENSG00000117632, ENSG00000116584, ENSG00000134369, ENSG00000137497, ENSG00000168807, ENSG00000130559, ENSG00000171368, ENSG00000144635, ENSG00000166963	144	274	12782	5.50725	1.7197e-05	2.86619e-06	8.9063e-05
GOTERM_CC_FAT	GO:0042995~cell projection	1.99839e-07	26	11.6592	ENSG00000085733, ENSG00000092820, ENSG00000115310, ENSG00000099331, ENSG00000078018, ENSG00000113657, ENSG00000115216, ENSG00000130479, ENSG00000131711, ENSG00000180176, ENSG00000119522, ENSG00000198561, ENSG00000198513, ENSG00000111371, ENSG00000158195, ENSG00000137497, ENSG00000100030, ENSG00000148498, ENSG00000005810, ENSG00000130638, ENSG00000089159, ENSG00000026025, ENSG00000169258, ENSG0000…	144	697	12782	3.31114	5.01583e-05	7.16563e-06	0.000259773
GOTERM_CC_FAT	GO:0043005~neuron projection	6.53162e-06	16	7.17489	ENSG00000078018, ENSG00000113657, ENSG00000130479, ENSG00000119522, ENSG00000180176, ENSG00000131711, ENSG00000198513, ENSG00000111371, ENSG00000137497, ENSG00000100030, ENSG00000005810, ENSG00000169258, ENSG00000130638, ENSG00000026025, ENSG00000018189, ENSG00000177169	144	342	12782	4.1527	0.0016381	0.000204909	0.00849019
GOTERM_CC_FAT	GO:0043025~cell soma	0.000111777	10	4.4843	ENSG00000115310, ENSG00000137497, ENSG00000100030, ENSG00000130638, ENSG00000078018, ENSG00000130479, ENSG00000177169, ENSG00000180176, ENSG00000119522, ENSG00000131711	144	168	12782	5.28356	0.0276676	0.00311265	0.145203
GOTERM_CC_FAT	GO:0030027~lamellipodium	0.00110325	6	2.69058	ENSG00000085733, ENSG00000158195, ENSG00000099331, ENSG00000089159, ENSG00000115216, ENSG00000198561	144	70	12782	7.60833	0.241998	0.0273266	1.42468
GOTERM_CC_FAT	GO:0012505~endomembrane system	0.00113184	20	8.96861	ENSG00000056586, ENSG00000115310, ENSG00000151502, ENSG00000107862, ENSG00000142186, ENSG00000126883, ENSG00000115216, ENSG00000047410, ENSG00000119522, ENSG00000180176, ENSG00000163002, ENSG00000198513, ENSG00000063245, ENSG00000153207, ENSG00000148498, ENSG00000125257, ENSG00000124789, ENSG00000196313, ENSG00000118217, ENSG00000177169	144	782	12782	2.27018	0.247423	0.02551	1.46134
GOTERM_CC_FAT	GO:0005938~cell cortex	0.00126018	8	3.58744	ENSG00000092820, ENSG00000085733, ENSG00000163539, ENSG00000131016, ENSG00000148498, ENSG00000099331, ENSG00000158856, ENSG00000115216	144	146	12782	4.86377	0.271308	0.0260306	1.62579
GOTERM_CC_FAT	GO:0005643~nuclear pore	0.00189613	6	2.69058	ENSG00000153207, ENSG00000126883, ENSG00000124789, ENSG00000196313, ENSG00000047410, ENSG00000163002	144	79	12782	6.74156	0.378973	0.0359813	2.43695
GOTERM_CC_FAT	GO:0015629~actin cytoskeleton	0.00325169	10	4.4843	ENSG00000092820, ENSG00000087274, ENSG00000158195, ENSG00000159840, ENSG00000099331, ENSG00000158856, ENSG00000163171, ENSG00000077380, ENSG00000170011, ENSG00000143079	144	269	12782	3.29977	0.558468	0.056721	4.14543
GOTERM_CC_FAT	GO:0046930~pore complex	0.00422892	6	2.69058	ENSG00000153207, ENSG00000126883, ENSG00000124789, ENSG00000196313, ENSG00000047410, ENSG00000163002	144	95	12782	5.60614	0.654827	0.068458	5.35989
GOTERM_CC_FAT	GO:0031252~cell leading edge	0.00453472	7	3.13901	ENSG00000092820, ENSG00000085733, ENSG00000158195, ENSG00000099331, ENSG00000089159, ENSG00000115216, ENSG00000198561	144	138	12782	4.50252	0.680438	0.0688177	5.737
GOTERM_CC_FAT	GO:0005875~microtubule associated complex	0.00571381	6	2.69058	ENSG00000144635, ENSG00000078018, ENSG00000089159, ENSG00000077380, ENSG00000166963, ENSG00000131711	144	102	12782	5.22141	0.762664	0.0811246	7.1781
GOTERM_CC_FAT	GO:0005819~spindle	0.00616606	7	3.13901	ENSG00000116584, ENSG00000163539, ENSG00000137497, ENSG00000148498, ENSG00000130479, ENSG00000106211, ENSG00000139687	144	147	12782	4.22685	0.788276	0.0826338	7.72542
GOTERM_CC_FAT	GO:0005912~adherens junction	0.00792968	7	3.13901	ENSG00000136153, ENSG00000140682, ENSG00000159840, ENSG00000079308, ENSG00000148498, ENSG00000089159, ENSG00000182253	144	155	12782	4.00869	0.864432	0.0998311	9.83147
GOTERM_CC_FAT	GO:0005635~nuclear envelope	0.00822679	8	3.58744	ENSG00000115310, ENSG00000153207, ENSG00000126883, ENSG00000124789, ENSG00000118217, ENSG00000196313, ENSG00000047410, ENSG00000163002	144	205	12782	3.46396	0.874251	0.0984802	10.1819
GOTERM_CC_FAT	GO:0030424~axon	0.00890568	7	3.13901	ENSG00000111371, ENSG00000100030, ENSG00000005810, ENSG00000026025, ENSG00000180176, ENSG00000131711, ENSG00000198513	144	159	12782	3.90784	0.894108	0.101403	10.9778
GOTERM_CC_FAT	GO:0030425~dendrite	0.00999521	7	3.13901	ENSG00000137497, ENSG00000100030, ENSG00000130638, ENSG00000078018, ENSG00000130479, ENSG00000119522, ENSG00000131711	144	163	12782	3.81195	0.919654	0.108286	12.2416
GOTERM_CC_FAT	GO:0070161~anchoring junction	0.0127884	7	3.13901	ENSG00000136153, ENSG00000140682, ENSG00000159840, ENSG00000079308, ENSG00000148498, ENSG00000089159, ENSG00000182253	144	172	12782	3.61248	0.960466	0.131042	15.4063
GOTERM_CC_FAT	GO:0030426~growth cone	0.0224525	4	1.79372	ENSG00000169258, ENSG00000113657, ENSG00000018189, ENSG00000131711	144	54	12782	6.5751	0.996653	0.211397	25.5609
GOTERM_CC_FAT	GO:0030427~site of polarized growth	0.0235579	4	1.79372	ENSG00000169258, ENSG00000113657, ENSG00000018189, ENSG00000131711	144	55	12782	6.45556	0.997481	0.212862	26.6477
GOTERM_CC_FAT	GO:0005815~microtubule organizing center	0.0236252	8	3.58744	ENSG00000092820, ENSG00000163539, ENSG00000163681, ENSG00000142186, ENSG00000138162, ENSG00000148498, ENSG00000147526, ENSG00000100284	144	253	12782	2.80676	0.997524	0.206111	26.7134
GOTERM_CC_FAT	GO:0000785~chromatin	0.0249045	7	3.13901	ENSG00000177606, ENSG00000153207, ENSG00000083642, ENSG00000130726, ENSG00000130522, ENSG00000171223, ENSG00000139687	144	200	12782	3.10674	0.998218	0.208995	27.9518
GOTERM_CC_FAT	GO:0030054~cell junction	0.0308626	12	5.38117	ENSG00000116584, ENSG00000162105, ENSG00000136153, ENSG00000140682, ENSG00000159840, ENSG00000079308, ENSG00000168807, ENSG00000148498, ENSG00000164061, ENSG00000089159, ENSG00000119522, ENSG00000182253	144	518	12782	2.05631	0.999617	0.244987	33.4694
GOTERM_CC_FAT	GO:0001726~ruffle	0.0390785	4	1.79372	ENSG00000092820, ENSG00000085733, ENSG00000158195, ENSG00000099331	144	67	12782	5.29934	0.999955	0.291792	40.4395
GOTERM_CC_FAT	GO:0048471~perinuclear region of cytoplasm	0.043069	8	3.58744	ENSG00000056586, ENSG00000008294, ENSG00000171368, ENSG00000099331, ENSG00000130638, ENSG00000115216, ENSG00000130479, ENSG00000131711	144	288	12782	2.46566	0.999984	0.308114	43.5759
GOTERM_CC_FAT	GO:0043204~perikaryon	0.0440809	3	1.34529	ENSG00000100030, ENSG00000180176, ENSG00000131711	144	30	12782	8.87639	0.999988	0.305816	44.3465
GOTERM_CC_FAT	GO:0031967~organelle envelope	0.0452265	13	5.8296	ENSG00000115310, ENSG00000132155, ENSG00000164209, ENSG00000126883, ENSG00000047410, ENSG00000163002, ENSG00000153207, ENSG00000168958, ENSG00000124789, ENSG00000196313, ENSG00000118217, ENSG00000121057, ENSG00000009307	144	620	12782	1.86118	0.999991	0.304426	45.2074
GOTERM_CC_FAT	GO:0031975~envelope	0.0461499	13	5.8296	ENSG00000115310, ENSG00000132155, ENSG00000164209, ENSG00000126883, ENSG00000047410, ENSG00000163002, ENSG00000153207, ENSG00000168958, ENSG00000124789, ENSG00000196313, ENSG00000118217, ENSG00000121057, ENSG00000009307	144	622	12782	1.85519	0.999993	0.301889	45.8922
GOTERM_BP_FAT	GO:0007265~Ras protein signal transduction	4.31169e-09	13	5.8296	ENSG00000160691, ENSG00000132155, ENSG00000100852, ENSG00000126934, ENSG00000074696, ENSG00000099331, ENSG00000114993, ENSG00000137962, ENSG00000102882, ENSG00000158195, ENSG00000100030, ENSG00000132694, ENSG00000177169	163	105	13528	10.2754	4.88944e-06	4.88944e-06	6.92149e-06
GOTERM_BP_FAT	GO:0051129~negative regulation of cellular component organization	7.86081e-06	11	4.93274	ENSG00000087274, ENSG00000116584, ENSG00000115310, ENSG00000163539, ENSG00000158856, ENSG00000078018, ENSG00000018189, ENSG00000177169, ENSG00000047410, ENSG00000166963, ENSG00000131711	163	142	13528	6.4291	0.00887458	0.00444718	0.0126181
GOTERM_BP_FAT	GO:0043242~negative regulation of protein complex disassembly	8.54443e-06	7	3.13901	ENSG00000087274, ENSG00000116584, ENSG00000163539, ENSG00000158856, ENSG00000078018, ENSG00000166963, ENSG00000131711	163	41	13528	14.1697	0.00964263	0.0032246	0.0137154
GOTERM_BP_FAT	GO:0032886~regulation of microtubule-based process	2.45539e-05	7	3.13901	ENSG00000116584, ENSG00000163539, ENSG00000138162, ENSG00000144635, ENSG00000078018, ENSG00000166963, ENSG00000131711	163	49	13528	11.8563	0.0274604	0.00693695	0.0394088
GOTERM_BP_FAT	GO:0043244~regulation of protein complex disassembly	3.10043e-05	7	3.13901	ENSG00000087274, ENSG00000116584, ENSG00000163539, ENSG00000158856, ENSG00000078018, ENSG00000166963, ENSG00000131711	163	51	13528	11.3913	0.0345485	0.00700721	0.0497591
GOTERM_BP_FAT	GO:0007026~negative regulation of microtubule depolymerization	3.22359e-05	5	2.24215	ENSG00000116584, ENSG00000163539, ENSG00000078018, ENSG00000166963, ENSG00000131711	163	16	13528	25.9356	0.035896	0.00607417	0.0517353
GOTERM_BP_FAT	GO:0031114~regulation of microtubule depolymerization	3.22359e-05	5	2.24215	ENSG00000116584, ENSG00000163539, ENSG00000078018, ENSG00000166963, ENSG00000131711	163	16	13528	25.9356	0.035896	0.00607417	0.0517353
GOTERM_BP_FAT	GO:0031111~negative regulation of microtubule polymerization or depolymerization	4.17623e-05	5	2.24215	ENSG00000116584, ENSG00000163539, ENSG00000078018, ENSG00000166963, ENSG00000131711	163	17	13528	24.41	0.0462555	0.0067428	0.0670193
GOTERM_BP_FAT	GO:0051494~negative regulation of cytoskeleton organization	4.79761e-05	7	3.13901	ENSG00000087274, ENSG00000116584, ENSG00000163539, ENSG00000158856, ENSG00000078018, ENSG00000166963, ENSG00000131711	163	55	13528	10.5629	0.0529526	0.0067777	0.0769875
GOTERM_BP_FAT	GO:0010639~negative regulation of organelle organization	5.55208e-05	8	3.58744	ENSG00000087274, ENSG00000116584, ENSG00000163539, ENSG00000158856, ENSG00000078018, ENSG00000047410, ENSG00000166963, ENSG00000131711	163	82	13528	8.09696	0.0610212	0.00697141	0.0890896
GOTERM_BP_FAT	GO:0007010~cytoskeleton organization	6.90132e-05	17	7.62332	ENSG00000092820, ENSG00000132155, ENSG00000099331, ENSG00000078018, ENSG00000064042, ENSG00000130479, ENSG00000131711, ENSG00000182253, ENSG00000117632, ENSG00000087274, ENSG00000116584, ENSG00000136153, ENSG00000158195, ENSG00000171368, ENSG00000138162, ENSG00000158856, ENSG00000132694	163	436	13528	3.236	0.0752795	0.00779582	0.110728
GOTERM_BP_FAT	GO:0007264~small GTPase mediated signal transduction	7.72842e-05	14	6.27803	ENSG00000160691, ENSG00000132155, ENSG00000100852, ENSG00000126934, ENSG00000074696, ENSG00000099331, ENSG00000157764, ENSG00000114993, ENSG00000137962, ENSG00000102882, ENSG00000158195, ENSG00000100030, ENSG00000132694, ENSG00000177169	163	305	13528	3.80955	0.0839127	0.00793595	0.123991
GOTERM_BP_FAT	GO:0007266~Rho protein signal transduction	8.44282e-05	6	2.69058	ENSG00000137962, ENSG00000100852, ENSG00000074696, ENSG00000099331, ENSG00000132694, ENSG00000114993	163	38	13528	13.1043	0.0913048	0.00794705	0.135445
GOTERM_BP_FAT	GO:0070507~regulation of microtubule cytoskeleton organization	0.00013767	6	2.69058	ENSG00000116584, ENSG00000163539, ENSG00000144635, ENSG00000078018, ENSG00000166963, ENSG00000131711	163	42	13528	11.8563	0.14455	0.011938	0.22077
GOTERM_BP_FAT	GO:0007242~intracellular signaling cascade	0.000182608	31	13.9013	ENSG00000132155, ENSG00000140682, ENSG00000126934, ENSG00000074696, ENSG00000099331, ENSG00000157764, ENSG00000114993, ENSG00000153048, ENSG00000134352, ENSG00000137962, ENSG00000102882, ENSG00000100030, ENSG00000023287, ENSG00000008294, ENSG00000143772, ENSG00000177169, ENSG00000134313, ENSG00000160691, ENSG00000126456, ENSG00000100852, ENSG00000117632, ENSG00000086061, ENSG00000116584, ENSG0000…	163	1256	13528	2.04842	0.187059	0.0146838	0.292736
GOTERM_BP_FAT	GO:0051493~regulation of cytoskeleton organization	0.000228819	9	4.03587	ENSG00000087274, ENSG00000116584, ENSG00000163539, ENSG00000005810, ENSG00000144635, ENSG00000158856, ENSG00000078018, ENSG00000166963, ENSG00000131711	163	136	13528	5.49224	0.228571	0.0171519	0.366689
GOTERM_BP_FAT	GO:0033043~regulation of organelle organization	0.000284263	11	4.93274	ENSG00000087274, ENSG00000116584, ENSG00000163539, ENSG00000005810, ENSG00000144635, ENSG00000158856, ENSG00000078018, ENSG00000074755, ENSG00000047410, ENSG00000166963, ENSG00000131711	163	217	13528	4.20706	0.275592	0.0199484	0.455349
GOTERM_BP_FAT	GO:0031110~regulation of microtubule polymerization or depolymerization	0.000484531	5	2.24215	ENSG00000116584, ENSG00000163539, ENSG00000078018, ENSG00000166963, ENSG00000131711	163	31	13528	13.3861	0.422814	0.0318119	0.774981
GOTERM_BP_FAT	GO:0001578~microtubule bundle formation	0.000690003	4	1.79372	ENSG00000171368, ENSG00000078018, ENSG00000130479, ENSG00000131711	163	15	13528	22.1317	0.542846	0.0425533	1.10192
GOTERM_BP_FAT	GO:0051056~regulation of small GTPase mediated signal transduction	0.000914463	11	4.93274	ENSG00000136111, ENSG00000116584, ENSG00000126822, ENSG00000107862, ENSG00000167291, ENSG00000204634, ENSG00000143772, ENSG00000132694, ENSG00000136848, ENSG00000153317, ENSG00000038382	163	252	13528	3.62275	0.645652	0.05314	1.45791
GOTERM_BP_FAT	GO:0046578~regulation of Ras protein signal transduction	0.000956814	10	4.4843	ENSG00000136111, ENSG00000116584, ENSG00000126822, ENSG00000107862, ENSG00000167291, ENSG00000204634, ENSG00000143772, ENSG00000132694, ENSG00000153317, ENSG00000038382	163	210	13528	3.95209	0.662283	0.0528306	1.52495
GOTERM_BP_FAT	GO:0000902~cell morphogenesis	0.00119951	13	5.8296	ENSG00000113594, ENSG00000092820, ENSG00000163539, ENSG00000130479, ENSG00000131711, ENSG00000198513, ENSG00000116584, ENSG00000087274, ENSG00000130726, ENSG00000005810, ENSG00000148498, ENSG00000132694, ENSG00000177169	163	356	13528	3.03067	0.743612	0.0627568	1.90827
GOTERM_BP_FAT	GO:0045597~positive regulation of cell differentiation	0.00175607	10	4.4843	ENSG00000134352, ENSG00000177606, ENSG00000140682, ENSG00000100813, ENSG00000143772, ENSG00000130522, ENSG00000175467, ENSG00000171223, ENSG00000131711, ENSG00000139687	163	229	13528	3.62419	0.863732	0.0866143	2.78204
GOTERM_BP_FAT	GO:0006468~protein amino acid phosphorylation	0.00266075	18	8.07175	ENSG00000160691, ENSG00000171094, ENSG00000132155, ENSG00000142186, ENSG00000126934, ENSG00000074696, ENSG00000136643, ENSG00000078018, ENSG00000115216, ENSG00000157764, ENSG00000102882, ENSG00000100030, ENSG00000008294, ENSG00000130726, ENSG00000185122, ENSG00000166484, ENSG00000177169, ENSG00000038382	163	667	13528	2.23971	0.951263	0.123099	4.18679
GOTERM_BP_FAT	GO:0032989~cellular component morphogenesis	0.00297313	13	5.8296	ENSG00000113594, ENSG00000092820, ENSG00000163539, ENSG00000130479, ENSG00000131711, ENSG00000198513, ENSG00000116584, ENSG00000087274, ENSG00000130726, ENSG00000005810, ENSG00000148498, ENSG00000132694, ENSG00000177169	163	397	13528	2.71768	0.965835	0.131241	4.66739
GOTERM_BP_FAT	GO:0031175~neuron projection development	0.00370876	10	4.4843	ENSG00000113594, ENSG00000005810, ENSG00000148498, ENSG00000130638, ENSG00000169258, ENSG00000078018, ENSG00000130479, ENSG00000177169, ENSG00000131711, ENSG00000198513	163	256	13528	3.24195	0.985206	0.155104	5.79029
GOTERM_BP_FAT	GO:0030030~cell projection organization	0.00478414	12	5.38117	ENSG00000113594, ENSG00000158195, ENSG00000005810, ENSG00000148498, ENSG00000130638, ENSG00000169258, ENSG00000078018, ENSG00000132613, ENSG00000130479, ENSG00000177169, ENSG00000131711, ENSG00000198513	163	368	13528	2.70632	0.995653	0.188737	7.40948
GOTERM_BP_FAT	GO:0015936~coenzyme A metabolic process	0.0048552	3	1.34529	ENSG00000157881, ENSG00000125779, ENSG00000131473	163	9	13528	27.6646	0.995991	0.184876	7.51555
GOTERM_BP_FAT	GO:0022604~regulation of cell morphogenesis	0.00491288	7	3.13901	ENSG00000092820, ENSG00000115310, ENSG00000140682, ENSG00000018189, ENSG00000163171, ENSG00000177169, ENSG00000131711	163	131	13528	4.43479	0.996246	0.180829	7.60156
GOTERM_BP_FAT	GO:0032535~regulation of cellular component size	0.0053662	10	4.4843	ENSG00000101079, ENSG00000087274, ENSG00000115310, ENSG00000100852, ENSG00000204673, ENSG00000023287, ENSG00000158856, ENSG00000177169, ENSG00000131711, ENSG00000139687	163	271	13528	3.0625	0.997761	0.189742	8.27496
GOTERM_BP_FAT	GO:0030036~actin cytoskeleton organization	0.00587348	9	4.03587	ENSG00000092820, ENSG00000087274, ENSG00000116584, ENSG00000136153, ENSG00000158195, ENSG00000099331, ENSG00000158856, ENSG00000064042, ENSG00000132694	163	226	13528	3.30507	0.998744	0.199623	9.02307
GOTERM_BP_FAT	GO:0051094~positive regulation of developmental process	0.00631335	10	4.4843	ENSG00000134352, ENSG00000177606, ENSG00000140682, ENSG00000100813, ENSG00000143772, ENSG00000130522, ENSG00000175467, ENSG00000171223, ENSG00000131711, ENSG00000139687	163	278	13528	2.98539	0.99924	0.206799	9.66711
GOTERM_BP_FAT	GO:0000165~MAPKKK cascade	0.00665976	8	3.58744	ENSG00000160691, ENSG00000008294, ENSG00000100030, ENSG00000023287, ENSG00000074696, ENSG00000166484, ENSG00000143772, ENSG00000157764	163	184	13528	3.60843	0.999488	0.210847	10.1713
GOTERM_BP_FAT	GO:0033865~nucleoside bisphosphate metabolic process	0.00730196	3	1.34529	ENSG00000157881, ENSG00000125779, ENSG00000131473	163	11	13528	22.6347	0.999754	0.222633	11.0991
GOTERM_BP_FAT	GO:0016310~phosphorylation	0.00732838	19	8.52018	ENSG00000160691, ENSG00000171094, ENSG00000132155, ENSG00000142186, ENSG00000126934, ENSG00000074696, ENSG00000136643, ENSG00000078018, ENSG00000115216, ENSG00000157764, ENSG00000102882, ENSG00000100030, ENSG00000008294, ENSG00000130726, ENSG00000185122, ENSG00000166484, ENSG00000011405, ENSG00000177169, ENSG00000038382	163	800	13528	1.9711	0.999761	0.217548	11.137
GOTERM_BP_FAT	GO:0048666~neuron development	0.00769483	11	4.93274	ENSG00000113594, ENSG00000005810, ENSG00000148498, ENSG00000130638, ENSG00000169258, ENSG00000078018, ENSG00000130479, ENSG00000177169, ENSG00000180176, ENSG00000131711, ENSG00000198513	163	339	13528	2.69302	0.999843	0.221415	11.6622
GOTERM_BP_FAT	GO:0007167~enzyme linked receptor protein signaling pathway	0.00816223	11	4.93274	ENSG00000113594, ENSG00000134352, ENSG00000160691, ENSG00000171094, ENSG00000103994, ENSG00000177606, ENSG00000132155, ENSG00000140682, ENSG00000185950, ENSG00000089159, ENSG00000038382	163	342	13528	2.66939	0.999908	0.227532	12.3277
GOTERM_BP_FAT	GO:0030029~actin filament-based process	0.00852516	9	4.03587	ENSG00000092820, ENSG00000087274, ENSG00000116584, ENSG00000136153, ENSG00000158195, ENSG00000099331, ENSG00000158856, ENSG00000064042, ENSG00000132694	163	241	13528	3.09936	0.999939	0.2308	12.8413
GOTERM_BP_FAT	GO:0051301~cell division	0.0091499	10	4.4843	ENSG00000116584, ENSG00000163539, ENSG00000153207, ENSG00000083642, ENSG00000148498, ENSG00000147526, ENSG00000100014, ENSG00000132694, ENSG00000134508, ENSG00000139687	163	295	13528	2.81335	0.99997	0.239903	13.7188
GOTERM_BP_FAT	GO:0045767~regulation of anti-apoptosis	0.0104626	4	1.79372	ENSG00000113594, ENSG00000134352, ENSG00000115310, ENSG00000114993	163	38	13528	8.7362	0.999993	0.263483	15.5355
GOTERM_BP_FAT	GO:0007017~microtubule-based process	0.0112243	9	4.03587	ENSG00000171368, ENSG00000138162, ENSG00000078018, ENSG00000130479, ENSG00000162849, ENSG00000077380, ENSG00000185963, ENSG00000131711, ENSG00000117632	163	253	13528	2.95235	0.999997	0.273857	16.5732
GOTERM_BP_FAT	GO:0007049~cell cycle	0.0116537	18	8.07175	ENSG00000163539, ENSG00000100014, ENSG00000175467, ENSG00000117632, ENSG00000116584, ENSG00000102882, ENSG00000083642, ENSG00000137497, ENSG00000100030, ENSG00000023287, ENSG00000148498, ENSG00000138162, ENSG00000147526, ENSG00000166484, ENSG00000171320, ENSG00000134508, ENSG00000106772, ENSG00000139687	163	776	13528	1.92512	0.999998	0.276906	17.1529
GOTERM_BP_FAT	GO:0008361~regulation of cell size	0.0121903	8	3.58744	ENSG00000101079, ENSG00000115310, ENSG00000100852, ENSG00000204673, ENSG00000023287, ENSG00000177169, ENSG00000131711, ENSG00000139687	163	206	13528	3.22306	0.999999	0.281911	17.8721
GOTERM_BP_FAT	GO:0046907~intracellular transport	0.0123891	16	7.17489	ENSG00000151502, ENSG00000131016, ENSG00000107862, ENSG00000142186, ENSG00000126883, ENSG00000099331, ENSG00000115216, ENSG00000130479, ENSG00000047410, ENSG00000116584, ENSG00000177606, ENSG00000158195, ENSG00000100030, ENSG00000100284, ENSG00000118873, ENSG00000170011	163	657	13528	2.02116	0.999999	0.28019	18.137
GOTERM_BP_FAT	GO:0008219~cell death	0.012437	17	7.62332	ENSG00000150593, ENSG00000115310, ENSG00000132155, ENSG00000100813, ENSG00000130479, ENSG00000106211, ENSG00000114993, ENSG00000198513, ENSG00000101191, ENSG00000116584, ENSG00000177606, ENSG00000072121, ENSG00000166484, ENSG00000130638, ENSG00000132694, ENSG00000106772, ENSG00000038382	163	719	13528	1.9623	0.999999	0.275697	18.2007
GOTERM_BP_FAT	GO:0016265~death	0.0132135	17	7.62332	ENSG00000150593, ENSG00000115310, ENSG00000132155, ENSG00000100813, ENSG00000130479, ENSG00000106211, ENSG00000114993, ENSG00000198513, ENSG00000101191, ENSG00000116584, ENSG00000177606, ENSG00000072121, ENSG00000166484, ENSG00000130638, ENSG00000132694, ENSG00000106772, ENSG00000038382	163	724	13528	1.94875	1	0.284805	19.2271
GOTERM_BP_FAT	GO:0010769~regulation of cell morphogenesis involved in differentiation	0.0136334	5	2.24215	ENSG00000115310, ENSG00000140682, ENSG00000018189, ENSG00000177169, ENSG00000131711	163	77	13528	5.38921	1	0.287094	19.7771
GOTERM_BP_FAT	GO:0008104~protein localization	0.0185292	19	8.52018	ENSG00000092820, ENSG00000151502, ENSG00000131016, ENSG00000148396, ENSG00000126883, ENSG00000047410, ENSG00000184708, ENSG00000163002, ENSG00000116584, ENSG00000177606, ENSG00000196531, ENSG00000100030, ENSG00000124789, ENSG00000196313, ENSG00000100284, ENSG00000177169, ENSG00000136274, ENSG00000118873, ENSG00000170011	163	882	13528	1.78785	1	0.363175	25.9358
GOTERM_BP_FAT	GO:0002763~positive regulation of myeloid leukocyte differentiation	0.0192298	3	1.34529	ENSG00000177606, ENSG00000100813, ENSG00000139687	163	18	13528	13.8323	1	0.367913	26.7799
GOTERM_BP_FAT	GO:0015031~protein transport	0.0204307	17	7.62332	ENSG00000151502, ENSG00000131016, ENSG00000148396, ENSG00000126883, ENSG00000047410, ENSG00000184708, ENSG00000163002, ENSG00000116584, ENSG00000177606, ENSG00000196531, ENSG00000100030, ENSG00000124789, ENSG00000196313, ENSG00000100284, ENSG00000136274, ENSG00000118873, ENSG00000170011	163	762	13528	1.85157	1	0.379805	28.2058
GOTERM_BP_FAT	GO:0051028~mRNA transport	0.0204696	5	2.24215	ENSG00000126883, ENSG00000124789, ENSG00000196313, ENSG00000047410, ENSG00000163002	163	87	13528	4.76976	1	0.374415	28.2517
GOTERM_BP_FAT	GO:0007163~establishment or maintenance of cell polarity	0.0207745	4	1.79372	ENSG00000092820, ENSG00000163539, ENSG00000148498, ENSG00000132694	163	49	13528	6.77501	1	0.37299	28.6093
GOTERM_BP_FAT	GO:0045184~establishment of protein localization	0.022039	17	7.62332	ENSG00000151502, ENSG00000131016, ENSG00000148396, ENSG00000126883, ENSG00000047410, ENSG00000184708, ENSG00000163002, ENSG00000116584, ENSG00000177606, ENSG00000196531, ENSG00000100030, ENSG00000124789, ENSG00000196313, ENSG00000100284, ENSG00000136274, ENSG00000118873, ENSG00000170011	163	769	13528	1.83471	1	0.384915	30.0749
GOTERM_BP_FAT	GO:0030335~positive regulation of cell migration	0.0220486	5	2.24215	ENSG00000134352, ENSG00000100852, ENSG00000008294, ENSG00000100030, ENSG00000185950	163	89	13528	4.66258	1	0.37938	30.086
GOTERM_BP_FAT	GO:0051017~actin filament bundle formation	0.0257843	3	1.34529	ENSG00000092820, ENSG00000087274, ENSG00000158856	163	21	13528	11.8563	1	0.422226	34.252
GOTERM_BP_FAT	GO:0010033~response to organic substance	0.0262723	16	7.17489	ENSG00000113594, ENSG00000160691, ENSG00000103994, ENSG00000126456, ENSG00000123836, ENSG00000185950, ENSG00000106211, ENSG00000180176, ENSG00000131711, ENSG00000171223, ENSG00000134352, ENSG00000086061, ENSG00000177606, ENSG00000100030, ENSG00000185122, ENSG00000118217	163	721	13528	1.84175	1	0.422432	34.7787
GOTERM_BP_FAT	GO:0030071~regulation of mitotic metaphase/anaphase transition	0.0281431	3	1.34529	ENSG00000005810, ENSG00000074755, ENSG00000047410	163	22	13528	11.3173	1	0.43902	36.7614
GOTERM_BP_FAT	GO:0051270~regulation of cell motion	0.0287335	7	3.13901	ENSG00000134352, ENSG00000115310, ENSG00000100852, ENSG00000008294, ENSG00000100030, ENSG00000148498, ENSG00000185950	163	193	13528	3.01014	1	0.440112	37.3753
GOTERM_BP_FAT	GO:0050658~RNA transport	0.0290966	5	2.24215	ENSG00000126883, ENSG00000124789, ENSG00000196313, ENSG00000047410, ENSG00000163002	163	97	13528	4.27803	1	0.438605	37.7502
GOTERM_BP_FAT	GO:0051236~establishment of RNA localization	0.0290966	5	2.24215	ENSG00000126883, ENSG00000124789, ENSG00000196313, ENSG00000047410, ENSG00000163002	163	97	13528	4.27803	1	0.438605	37.7502
GOTERM_BP_FAT	GO:0050657~nucleic acid transport	0.0290966	5	2.24215	ENSG00000126883, ENSG00000124789, ENSG00000196313, ENSG00000047410, ENSG00000163002	163	97	13528	4.27803	1	0.438605	37.7502
GOTERM_BP_FAT	GO:0040017~positive regulation of locomotion	0.0300612	5	2.24215	ENSG00000134352, ENSG00000100852, ENSG00000008294, ENSG00000100030, ENSG00000185950	163	98	13528	4.23438	1	0.443812	38.7355
GOTERM_BP_FAT	GO:0051272~positive regulation of cell motion	0.0300612	5	2.24215	ENSG00000134352, ENSG00000100852, ENSG00000008294, ENSG00000100030, ENSG00000185950	163	98	13528	4.23438	1	0.443812	38.7355
GOTERM_BP_FAT	GO:0050770~regulation of axonogenesis	0.0307978	4	1.79372	ENSG00000115310, ENSG00000018189, ENSG00000177169, ENSG00000131711	163	57	13528	5.82413	1	0.446354	39.4781
GOTERM_BP_FAT	GO:0045792~negative regulation of cell size	0.0310445	5	2.24215	ENSG00000101079, ENSG00000115310, ENSG00000204673, ENSG00000177169, ENSG00000139687	163	99	13528	4.19161	1	0.443601	39.7249
GOTERM_BP_FAT	GO:0000226~microtubule cytoskeleton organization	0.0318855	6	2.69058	ENSG00000171368, ENSG00000138162, ENSG00000078018, ENSG00000130479, ENSG00000131711, ENSG00000117632	163	147	13528	3.3875	1	0.447166	40.5594
GOTERM_BP_FAT	GO:0006403~RNA localization	0.0320465	5	2.24215	ENSG00000126883, ENSG00000124789, ENSG00000196313, ENSG00000047410, ENSG00000163002	163	100	13528	4.14969	1	0.443608	40.7179
GOTERM_BP_FAT	GO:0030518~steroid hormone receptor signaling pathway	0.0322001	4	1.79372	ENSG00000086061, ENSG00000140682, ENSG00000100320, ENSG00000139687	163	58	13528	5.72371	1	0.440064	40.8686
GOTERM_BP_FAT	GO:0007243~protein kinase cascade	0.034076	10	4.4843	ENSG00000134352, ENSG00000160691, ENSG00000126456, ENSG00000008294, ENSG00000100030, ENSG00000023287, ENSG00000074696, ENSG00000166484, ENSG00000143772, ENSG00000157764	163	370	13528	2.24308	1	0.453849	42.6819
GOTERM_BP_FAT	GO:0045657~positive regulation of monocyte differentiation	0.0354996	2	0.896861	ENSG00000177606, ENSG00000100813	163	3	13528	55.3292	1	0.462613	44.0231
GOTERM_BP_FAT	GO:0050771~negative regulation of axonogenesis	0.0357086	3	1.34529	ENSG00000115310, ENSG00000018189, ENSG00000177169	163	25	13528	9.95926	1	0.459595	44.2175
GOTERM_BP_FAT	GO:0030182~neuron differentiation	0.0379888	11	4.93274	ENSG00000113594, ENSG00000005810, ENSG00000148498, ENSG00000130638, ENSG00000169258, ENSG00000078018, ENSG00000130479, ENSG00000177169, ENSG00000180176, ENSG00000131711, ENSG00000198513	163	438	13528	2.08432	1	0.475792	46.2977
GOTERM_BP_FAT	GO:0048812~neuron projection morphogenesis	0.0431378	7	3.13901	ENSG00000113594, ENSG00000005810, ENSG00000148498, ENSG00000130479, ENSG00000177169, ENSG00000131711, ENSG00000198513	163	213	13528	2.7275	1	0.515534	50.7305
GOTERM_BP_FAT	GO:0006793~phosphorus metabolic process	0.0431605	19	8.52018	ENSG00000160691, ENSG00000171094, ENSG00000132155, ENSG00000142186, ENSG00000126934, ENSG00000074696, ENSG00000136643, ENSG00000078018, ENSG00000115216, ENSG00000157764, ENSG00000102882, ENSG00000100030, ENSG00000008294, ENSG00000130726, ENSG00000185122, ENSG00000166484, ENSG00000011405, ENSG00000177169, ENSG00000038382	163	973	13528	1.62064	1	0.51068	50.7493
GOTERM_BP_FAT	GO:0006796~phosphate metabolic process	0.0431605	19	8.52018	ENSG00000160691, ENSG00000171094, ENSG00000132155, ENSG00000142186, ENSG00000126934, ENSG00000074696, ENSG00000136643, ENSG00000078018, ENSG00000115216, ENSG00000157764, ENSG00000102882, ENSG00000100030, ENSG00000008294, ENSG00000130726, ENSG00000185122, ENSG00000166484, ENSG00000011405, ENSG00000177169, ENSG00000038382	163	973	13528	1.62064	1	0.51068	50.7493
GOTERM_BP_FAT	GO:0031345~negative regulation of cell projection organization	0.0439609	3	1.34529	ENSG00000115310, ENSG00000018189, ENSG00000177169	163	28	13528	8.8922	1	0.512292	51.4065
GOTERM_BP_FAT	GO:0051726~regulation of cell cycle	0.0458	9	4.03587	ENSG00000150593, ENSG00000177606, ENSG00000005810, ENSG00000144635, ENSG00000074755, ENSG00000134508, ENSG00000047410, ENSG00000171223, ENSG00000139687	163	331	13528	2.25663	1	0.522118	52.8855
GOTERM_BP_FAT	GO:0015931~nucleobase, nucleoside, nucleotide and nucleic acid transport	0.0467959	5	2.24215	ENSG00000126883, ENSG00000124789, ENSG00000196313, ENSG00000047410, ENSG00000163002	163	113	13528	3.67229	1	0.525027	53.6687
GOTERM_BP_FAT	GO:0046128~purine ribonucleoside metabolic process	0.0468542	3	1.34529	ENSG00000157881, ENSG00000125779, ENSG00000131473	163	29	13528	8.58557	1	0.520674	53.7142
GOTERM_BP_FAT	GO:0042278~purine nucleoside metabolic process	0.0468542	3	1.34529	ENSG00000157881, ENSG00000125779, ENSG00000131473	163	29	13528	8.58557	1	0.520674	53.7142
GOTERM_BP_FAT	GO:0045655~regulation of monocyte differentiation	0.0470522	2	0.896861	ENSG00000177606, ENSG00000100813	163	4	13528	41.4969	1	0.517469	53.8683
GOTERM_BP_FAT	GO:0048861~leukemia inhibitory factor signaling pathway	0.0470522	2	0.896861	ENSG00000113594, ENSG00000134352	163	4	13528	41.4969	1	0.517469	53.8683
GOTERM_BP_FAT	GO:0032271~regulation of protein polymerization	0.048012	4	1.79372	ENSG00000087274, ENSG00000171368, ENSG00000158856, ENSG00000131711	163	68	13528	4.88199	1	0.520091	54.6086
GOTERM_BP_FAT	GO:0010564~regulation of cell cycle process	0.0480632	5	2.24215	ENSG00000005810, ENSG00000144635, ENSG00000074755, ENSG00000047410, ENSG00000139687	163	114	13528	3.64008	1	0.515877	54.6477

## Sheet: SHSY5Y analysis
Category	Term	PValue	Count	%	Genes	List Total	Pop Hits	Pop Total	Fold Enrichment	Bonferroni	Benjamini	FDR
KEGG_PATHWAY	hsa04722:Neurotrophin signaling pathway	0.00010509	8	3.79147	ENSG00000080815, ENSG00000160691, ENSG00000198909, ENSG00000177606, ENSG00000124181, ENSG00000105221, ENSG00000166484, ENSG00000118689	47	124	5085	6.9801	0.00753834	0.00753834	0.109332			KEGG pathway analysis
KEGG_PATHWAY	hsa04012:ErbB signaling pathway	0.000114087	7	3.31754	ENSG00000160691, ENSG00000177606, ENSG00000124181, ENSG00000180370, ENSG00000105221, ENSG00000187840, ENSG00000110395	47	87	5085	8.70506	0.0081811	0.00409895	0.118687			Molecular function analysis
KEGG_PATHWAY	hsa04666:Fc gamma R-mediated phagocytosis	0.00153172	6	2.8436	ENSG00000106299, ENSG00000158195, ENSG00000124181, ENSG00000105221, ENSG00000033327, ENSG00000151693	47	95	5085	6.83315	0.104496	0.036121	1.58289			Cellular component analysis
KEGG_PATHWAY	hsa05220:Chronic myeloid leukemia	0.00445971	5	2.36967	ENSG00000160691, ENSG00000186716, ENSG00000105221, ENSG00000033327, ENSG00000110395	47	75	5085	7.21277	0.27517	0.077303	4.54583			Biological process analysis
KEGG_PATHWAY	hsa04520:Adherens junction	0.00490059	5	2.36967	ENSG00000124216, ENSG00000106299, ENSG00000158195, ENSG00000110400, ENSG00000168036	47	77	5085	7.02542	0.297922	0.0682978	4.98492
KEGG_PATHWAY	hsa04910:Insulin signaling pathway	0.00700692	6	2.8436	ENSG00000160691, ENSG00000103197, ENSG00000105221, ENSG00000137154, ENSG00000187840, ENSG00000110395	47	135	5085	4.80851	0.397263	0.0809172	7.05759
KEGG_PATHWAY	hsa04010:MAPK signaling pathway	0.00935517	8	3.79147	ENSG00000198909, ENSG00000177606, ENSG00000128591, ENSG00000180370, ENSG00000105221, ENSG00000166484, ENSG00000138834, ENSG00000117632	47	267	5085	3.24169	0.49173	0.0921513	9.32007
KEGG_PATHWAY	hsa04150:mTOR signaling pathway	0.0112369	4	1.89573	ENSG00000103197, ENSG00000105221, ENSG00000137154, ENSG00000187840	47	52	5085	8.32242	0.556757	0.0967036	11.097
KEGG_PATHWAY	hsa04660:T cell receptor signaling pathway	0.0158392	5	2.36967	ENSG00000177606, ENSG00000124181, ENSG00000180370, ENSG00000105221, ENSG00000110395	47	108	5085	5.00887	0.683222	0.119907	15.3112
KEGG_PATHWAY	hsa04062:Chemokine signaling pathway	0.0257726	6	2.8436	ENSG00000160691, ENSG00000106299, ENSG00000168610, ENSG00000174233, ENSG00000105221, ENSG00000118689	47	187	5085	3.47138	0.847403	0.171382	23.7977
KEGG_PATHWAY	hsa05200:Pathways in cancer	0.0264543	8	3.79147	ENSG00000177606, ENSG00000168610, ENSG00000124181, ENSG00000186716, ENSG00000105221, ENSG00000047410, ENSG00000168036, ENSG00000110395	47	328	5085	2.63882	0.854904	0.160952	24.3509
KEGG_PATHWAY	hsa04510:Focal adhesion	0.0338102	6	2.8436	ENSG00000160691, ENSG00000177606, ENSG00000128591, ENSG00000180370, ENSG00000105221, ENSG00000168036	47	201	5085	3.2296	0.915958	0.186468	30.0933
GOTERM_MF_FAT	GO:0030695~GTPase regulator activity	1.3717e-08	22	10.4265	ENSG00000100401, ENSG00000106299, ENSG00000147459, ENSG00000102606, ENSG00000110237, ENSG00000100092, ENSG00000104880, ENSG00000099331, ENSG00000160360, ENSG00000136111, ENSG00000116584, ENSG00000031081, ENSG00000177606, ENSG00000103197, ENSG00000186716, ENSG00000180370, ENSG00000140750, ENSG00000116641, ENSG00000151693, ENSG00000169221, ENSG00000038382, ENSG00000061938	156	404	12983	4.53202	4.21111e-06	4.21111e-06	1.83945e-05
GOTERM_MF_FAT	GO:0060589~nucleoside-triphosphatase regulator activity	2.01273e-08	22	10.4265	ENSG00000100401, ENSG00000106299, ENSG00000147459, ENSG00000102606, ENSG00000110237, ENSG00000100092, ENSG00000104880, ENSG00000099331, ENSG00000160360, ENSG00000136111, ENSG00000116584, ENSG00000031081, ENSG00000177606, ENSG00000103197, ENSG00000186716, ENSG00000180370, ENSG00000140750, ENSG00000116641, ENSG00000151693, ENSG00000169221, ENSG00000038382, ENSG00000061938	156	413	12983	4.43326	6.17905e-06	3.08953e-06	2.69907e-05
GOTERM_MF_FAT	GO:0005083~small GTPase regulator activity	2.45033e-05	14	6.63507	ENSG00000100401, ENSG00000106299, ENSG00000102606, ENSG00000110237, ENSG00000104880, ENSG00000099331, ENSG00000136111, ENSG00000116584, ENSG00000177606, ENSG00000186716, ENSG00000180370, ENSG00000151693, ENSG00000169221, ENSG00000038382	156	274	12983	4.25234	0.00749438	0.00250439	0.032854
GOTERM_MF_FAT	GO:0005096~GTPase activator activity	6.58232e-05	12	5.6872	ENSG00000136111, ENSG00000100401, ENSG00000031081, ENSG00000177606, ENSG00000100092, ENSG00000186716, ENSG00000103197, ENSG00000099331, ENSG00000140750, ENSG00000151693, ENSG00000169221, ENSG00000160360	156	220	12983	4.53951	0.0200056	0.00503935	0.0882329
GOTERM_MF_FAT	GO:0008092~cytoskeletal protein binding	0.000108222	18	8.53081	ENSG00000106299, ENSG00000115109, ENSG00000168172, ENSG00000099331, ENSG00000134222, ENSG00000131711, ENSG00000204138, ENSG00000117632, ENSG00000172403, ENSG00000087274, ENSG00000116584, ENSG00000158195, ENSG00000128591, ENSG00000137497, ENSG00000008294, ENSG00000138834, ENSG00000137804, ENSG00000166963	156	504	12983	2.9723	0.0326799	0.00662313	0.145028
GOTERM_MF_FAT	GO:0003677~DNA binding	0.000229926	47	22.2749	ENSG00000215301, ENSG00000215271, ENSG00000086758, ENSG00000106290, ENSG00000004487, ENSG00000168036, ENSG00000111642, ENSG00000124216, ENSG00000168298, ENSG00000177606, ENSG00000168610, ENSG00000178028, ENSG00000147862, ENSG00000102935, ENSG00000130726, ENSG00000129173, ENSG00000079432, ENSG00000103479, ENSG00000118689, ENSG00000204569, ENSG00000137804, ENSG00000184357, ENSG00000179588, ENSG0000…	156	2331	12983	1.67805	0.0681613	0.011697	0.307892
GOTERM_MF_FAT	GO:0008047~enzyme activator activity	0.000684061	13	6.16114	ENSG00000100401, ENSG00000100092, ENSG00000099331, ENSG00000150527, ENSG00000160360, ENSG00000136111, ENSG00000031081, ENSG00000177606, ENSG00000186716, ENSG00000103197, ENSG00000151693, ENSG00000140750, ENSG00000169221	156	335	12983	3.2296	0.189479	0.0295653	0.913443
GOTERM_MF_FAT	GO:0008134~transcription factor binding	0.00122277	16	7.58294	ENSG00000140682, ENSG00000004487, ENSG00000124496, ENSG00000111676, ENSG00000168036, ENSG00000196498, ENSG00000111642, ENSG00000087274, ENSG00000177606, ENSG00000066084, ENSG00000168610, ENSG00000178028, ENSG00000149273, ENSG00000130726, ENSG00000080603, ENSG00000172534	156	513	12983	2.59569	0.313138	0.0458675	1.62736
GOTERM_MF_FAT	GO:0015631~tubulin binding	0.00124494	7	3.31754	ENSG00000116584, ENSG00000168172, ENSG00000137497, ENSG00000137804, ENSG00000134222, ENSG00000131711, ENSG00000117632	156	100	12983	5.82571	0.317803	0.0416027	1.65664
GOTERM_MF_FAT	GO:0008017~microtubule binding	0.00167179	6	2.8436	ENSG00000116584, ENSG00000168172, ENSG00000137497, ENSG00000137804, ENSG00000134222, ENSG00000131711	156	72	12983	6.93536	0.401703	0.0500698	2.21876
GOTERM_MF_FAT	GO:0005089~Rho guanyl-nucleotide exchange factor activity	0.00188844	6	2.8436	ENSG00000116584, ENSG00000102606, ENSG00000110237, ENSG00000104880, ENSG00000186716, ENSG00000038382	156	74	12983	6.74792	0.44027	0.0513872	2.50294
GOTERM_MF_FAT	GO:0005085~guanyl-nucleotide exchange factor activity	0.00230174	8	3.79147	ENSG00000116584, ENSG00000147459, ENSG00000102606, ENSG00000110237, ENSG00000104880, ENSG00000186716, ENSG00000116641, ENSG00000038382	156	152	12983	4.38023	0.5071	0.0572499	3.04293
GOTERM_MF_FAT	GO:0005088~Ras guanyl-nucleotide exchange factor activity	0.0040204	6	2.8436	ENSG00000116584, ENSG00000102606, ENSG00000110237, ENSG00000104880, ENSG00000186716, ENSG00000038382	156	88	12983	5.67439	0.709674	0.0907495	5.2589
GOTERM_MF_FAT	GO:0070491~transcription repressor binding	0.00482529	3	1.4218	ENSG00000094916, ENSG00000061273, ENSG00000196498	156	9	12983	27.7415	0.773487	0.100636	6.2805
GOTERM_MF_FAT	GO:0019900~kinase binding	0.00567223	8	3.79147	ENSG00000152894, ENSG00000168610, ENSG00000149273, ENSG00000008294, ENSG00000118689, ENSG00000138834, ENSG00000111676, ENSG00000168036	156	179	12983	3.71952	0.825588	0.109901	7.34445
GOTERM_MF_FAT	GO:0018024~histone-lysine N-methyltransferase activity	0.00642308	4	1.89573	ENSG00000204371, ENSG00000167548, ENSG00000139718, ENSG00000055609	156	32	12983	10.403	0.861688	0.116302	8.27832
GOTERM_MF_FAT	GO:0016278~lysine N-methyltransferase activity	0.00642308	4	1.89573	ENSG00000204371, ENSG00000167548, ENSG00000139718, ENSG00000055609	156	32	12983	10.403	0.861688	0.116302	8.27832
GOTERM_MF_FAT	GO:0016279~protein-lysine N-methyltransferase activity	0.00642308	4	1.89573	ENSG00000204371, ENSG00000167548, ENSG00000139718, ENSG00000055609	156	32	12983	10.403	0.861688	0.116302	8.27832
GOTERM_MF_FAT	GO:0019901~protein kinase binding	0.00836944	7	3.31754	ENSG00000152894, ENSG00000168610, ENSG00000149273, ENSG00000008294, ENSG00000118689, ENSG00000138834, ENSG00000111676	156	147	12983	3.96306	0.924243	0.140821	10.6587
GOTERM_MF_FAT	GO:0019899~enzyme binding	0.00987185	14	6.63507	ENSG00000152894, ENSG00000094916, ENSG00000099331, ENSG00000111676, ENSG00000168036, ENSG00000116584, ENSG00000168610, ENSG00000149273, ENSG00000008294, ENSG00000162191, ENSG00000118689, ENSG00000116641, ENSG00000138834, ENSG00000204569	156	523	12983	2.2278	0.952438	0.155665	12.4569
GOTERM_MF_FAT	GO:0042054~histone methyltransferase activity	0.0111382	4	1.89573	ENSG00000204371, ENSG00000167548, ENSG00000139718, ENSG00000055609	156	39	12983	8.53583	0.967891	0.165548	13.9466
GOTERM_MF_FAT	GO:0030528~transcription regulator activity	0.0118316	29	13.7441	ENSG00000140682, ENSG00000215271, ENSG00000004487, ENSG00000106290, ENSG00000168036, ENSG00000177606, ENSG00000168610, ENSG00000178028, ENSG00000147862, ENSG00000130726, ENSG00000102935, ENSG00000129173, ENSG00000118689, ENSG00000204569, ENSG00000110395, ENSG00000162613, ENSG00000165462, ENSG00000177030, ENSG00000094916, ENSG00000124496, ENSG00000111676, ENSG00000196498, ENSG00000152518, ENSG0000…	156	1512	12983	1.59623	0.974112	0.16698	14.7522
GOTERM_MF_FAT	GO:0019904~protein domain specific binding	0.0178512	10	4.73934	ENSG00000080815, ENSG00000031081, ENSG00000100092, ENSG00000138162, ENSG00000140750, ENSG00000167978, ENSG00000121774, ENSG00000111676, ENSG00000110395, ENSG00000139083	156	331	12983	2.51433	0.996033	0.231508	21.4589
GOTERM_MF_FAT	GO:0008276~protein methyltransferase activity	0.0217268	4	1.89573	ENSG00000204371, ENSG00000167548, ENSG00000139718, ENSG00000055609	156	50	12983	6.65795	0.998822	0.264004	25.5147
GOTERM_MF_FAT	GO:0005099~Ras GTPase activator activity	0.0234489	5	2.36967	ENSG00000136111, ENSG00000100401, ENSG00000177606, ENSG00000099331, ENSG00000169221	156	91	12983	4.57277	0.999314	0.271465	27.2539
GOTERM_MF_FAT	GO:0016563~transcription activator activity	0.0252376	11	5.21327	ENSG00000177030, ENSG00000140682, ENSG00000168610, ENSG00000147862, ENSG00000130726, ENSG00000102935, ENSG00000118689, ENSG00000080603, ENSG00000124496, ENSG00000168036, ENSG00000172534	156	410	12983	2.23285	0.999609	0.278898	29.0206
GOTERM_MF_FAT	GO:0008170~N-methyltransferase activity	0.0253079	4	1.89573	ENSG00000204371, ENSG00000167548, ENSG00000139718, ENSG00000055609	156	53	12983	6.28108	0.999618	0.270051	29.0892
GOTERM_MF_FAT	GO:0005516~calmodulin binding	0.0262247	6	2.8436	ENSG00000087274, ENSG00000099331, ENSG00000078018, ENSG00000066279, ENSG00000127481, ENSG00000070961	156	140	12983	3.56676	0.999714	0.269324	29.9784
GOTERM_MF_FAT	GO:0017124~SH3 domain binding	0.0278571	5	2.36967	ENSG00000031081, ENSG00000100092, ENSG00000140750, ENSG00000121774, ENSG00000110395	156	96	12983	4.3346	0.999829	0.274752	31.5363
GOTERM_MF_FAT	GO:0003779~actin binding	0.0418131	9	4.2654	ENSG00000172403, ENSG00000087274, ENSG00000106299, ENSG00000158195, ENSG00000128591, ENSG00000099331, ENSG00000166963, ENSG00000131711, ENSG00000204138	156	326	12983	2.29761	0.999998	0.373941	43.6041
GOTERM_MF_FAT	GO:0003700~transcription factor activity	0.042525	19	9.00474	ENSG00000162613, ENSG00000165462, ENSG00000215271, ENSG00000004487, ENSG00000106290, ENSG00000124496, ENSG00000168036, ENSG00000152518, ENSG00000139083, ENSG00000177606, ENSG00000168610, ENSG00000147862, ENSG00000130726, ENSG00000102935, ENSG00000129173, ENSG00000118689, ENSG00000170653, ENSG00000172534, ENSG00000110395	156	975	12983	1.62181	0.999998	0.368736	44.1634
GOTERM_MF_FAT	GO:0008432~JUN kinase binding	0.0469117	2	0.947867	ENSG00000008294, ENSG00000111676	156	4	12983	41.6122	1	0.388407	47.4981
GOTERM_MF_FAT	GO:0050839~cell adhesion molecule binding	0.0495369	3	1.4218	ENSG00000080815, ENSG00000110400, ENSG00000168036	156	30	12983	8.32244	1	0.395373	49.4046
GOTERM_MF_FAT	GO:0008013~beta-catenin binding	0.0495369	3	1.4218	ENSG00000080815, ENSG00000152894, ENSG00000060656	156	30	12983	8.32244	1	0.395373	49.4046
GOTERM_CC_FAT	GO:0043228~non-membrane-bounded organelle	3.17305e-13	68	32.2275	ENSG00000106299, ENSG00000115109, ENSG00000168172, ENSG00000086758, ENSG00000131711, ENSG00000168036, ENSG00000204356, ENSG00000111642, ENSG00000130826, ENSG00000168610, ENSG00000178028, ENSG00000147862, ENSG00000130726, ENSG00000103479, ENSG00000204569, ENSG00000184357, ENSG00000100401, ENSG00000162613, ENSG00000078018, ENSG00000134222, ENSG00000162849, ENSG00000047410, ENSG00000185963, ENSG0000…	142	2596	12782	2.35784	7.90081e-11	7.90081e-11	4.11948e-10
GOTERM_CC_FAT	GO:0043232~intracellular non-membrane-bounded organelle	3.17305e-13	68	32.2275	ENSG00000106299, ENSG00000115109, ENSG00000168172, ENSG00000086758, ENSG00000131711, ENSG00000168036, ENSG00000204356, ENSG00000111642, ENSG00000130826, ENSG00000168610, ENSG00000178028, ENSG00000147862, ENSG00000130726, ENSG00000103479, ENSG00000204569, ENSG00000184357, ENSG00000100401, ENSG00000162613, ENSG00000078018, ENSG00000134222, ENSG00000162849, ENSG00000047410, ENSG00000185963, ENSG0000…	142	2596	12782	2.35784	7.90081e-11	7.90081e-11	4.11948e-10
GOTERM_CC_FAT	GO:0031981~nuclear lumen	4.36608e-11	46	21.8009	ENSG00000215301, ENSG00000106299, ENSG00000140682, ENSG00000165494, ENSG00000100056, ENSG00000086758, ENSG00000139718, ENSG00000106290, ENSG00000004487, ENSG00000168036, ENSG00000148773, ENSG00000204356, ENSG00000111642, ENSG00000130826, ENSG00000177606, ENSG00000168610, ENSG00000178028, ENSG00000147862, ENSG00000130726, ENSG00000129173, ENSG00000109917, ENSG00000103479, ENSG00000137804, ENSG0000…	142	1450	12782	2.85562	1.08715e-08	5.43576e-09	5.66837e-08
GOTERM_CC_FAT	GO:0070013~intracellular organelle lumen	3.16885e-08	46	21.8009	ENSG00000215301, ENSG00000106299, ENSG00000140682, ENSG00000165494, ENSG00000100056, ENSG00000086758, ENSG00000139718, ENSG00000106290, ENSG00000004487, ENSG00000168036, ENSG00000148773, ENSG00000204356, ENSG00000111642, ENSG00000130826, ENSG00000177606, ENSG00000168610, ENSG00000178028, ENSG00000147862, ENSG00000130726, ENSG00000129173, ENSG00000109917, ENSG00000103479, ENSG00000137804, ENSG0000…	142	1779	12782	2.32751	7.89042e-06	2.63015e-06	4.11405e-05
GOTERM_CC_FAT	GO:0043233~organelle lumen	6.32586e-08	46	21.8009	ENSG00000215301, ENSG00000106299, ENSG00000140682, ENSG00000165494, ENSG00000100056, ENSG00000086758, ENSG00000139718, ENSG00000106290, ENSG00000004487, ENSG00000168036, ENSG00000148773, ENSG00000204356, ENSG00000111642, ENSG00000130826, ENSG00000177606, ENSG00000168610, ENSG00000178028, ENSG00000147862, ENSG00000130726, ENSG00000129173, ENSG00000109917, ENSG00000103479, ENSG00000137804, ENSG0000…	142	1820	12782	2.27508	1.57513e-05	3.93784e-06	8.21271e-05
GOTERM_CC_FAT	GO:0005654~nucleoplasm	8.45411e-08	30	14.218	ENSG00000215301, ENSG00000165494, ENSG00000004487, ENSG00000139718, ENSG00000106290, ENSG00000168036, ENSG00000204356, ENSG00000111642, ENSG00000130826, ENSG00000177606, ENSG00000178028, ENSG00000130726, ENSG00000129173, ENSG00000103479, ENSG00000177030, ENSG00000077463, ENSG00000094916, ENSG00000167548, ENSG00000167978, ENSG00000047410, ENSG00000196498, ENSG00000137337, ENSG00000077235, ENSG0000…	142	882	12782	3.0617	2.10505e-05	4.21014e-06	0.000109758
GOTERM_CC_FAT	GO:0031974~membrane-enclosed lumen	1.13745e-07	46	21.8009	ENSG00000215301, ENSG00000106299, ENSG00000140682, ENSG00000165494, ENSG00000100056, ENSG00000086758, ENSG00000139718, ENSG00000106290, ENSG00000004487, ENSG00000168036, ENSG00000148773, ENSG00000204356, ENSG00000111642, ENSG00000130826, ENSG00000177606, ENSG00000168610, ENSG00000178028, ENSG00000147862, ENSG00000130726, ENSG00000129173, ENSG00000109917, ENSG00000103479, ENSG00000137804, ENSG0000…	142	1856	12782	2.23095	2.83222e-05	4.72042e-06	0.000147673
GOTERM_CC_FAT	GO:0044451~nucleoplasm part	7.17459e-07	22	10.4265	ENSG00000215301, ENSG00000177030, ENSG00000165494, ENSG00000094916, ENSG00000167548, ENSG00000004487, ENSG00000106290, ENSG00000139718, ENSG00000167978, ENSG00000168036, ENSG00000196498, ENSG00000111642, ENSG00000130826, ENSG00000177606, ENSG00000077235, ENSG00000170004, ENSG00000178028, ENSG00000129173, ENSG00000103479, ENSG00000061273, ENSG00000172534, ENSG00000168395	142	555	12782	3.56813	0.000178631	2.55207e-05	0.000931456
GOTERM_CC_FAT	GO:0043005~neuron projection	1.12791e-06	17	8.05687	ENSG00000169855, ENSG00000080815, ENSG00000102606, ENSG00000078018, ENSG00000110400, ENSG00000168036, ENSG00000131711, ENSG00000154654, ENSG00000149294, ENSG00000111371, ENSG00000104435, ENSG00000137497, ENSG00000103197, ENSG00000169258, ENSG00000119321, ENSG00000116641, ENSG00000138834	142	342	12782	4.47438	0.00028081	3.51056e-05	0.00146433
GOTERM_CC_FAT	GO:0030426~growth cone	1.96664e-06	8	3.79147	ENSG00000080815, ENSG00000102606, ENSG00000104435, ENSG00000103197, ENSG00000169258, ENSG00000119321, ENSG00000116641, ENSG00000131711	142	54	12782	13.3354	0.000489575	5.4409e-05	0.00255322
GOTERM_CC_FAT	GO:0030427~site of polarized growth	2.23284e-06	8	3.79147	ENSG00000080815, ENSG00000102606, ENSG00000104435, ENSG00000103197, ENSG00000169258, ENSG00000119321, ENSG00000116641, ENSG00000131711	142	55	12782	13.093	0.000555824	5.55963e-05	0.00289881
GOTERM_CC_FAT	GO:0031252~cell leading edge	2.88134e-06	11	5.21327	ENSG00000169855, ENSG00000106299, ENSG00000031081, ENSG00000152894, ENSG00000158195, ENSG00000149273, ENSG00000099331, ENSG00000105221, ENSG00000180900, ENSG00000138834, ENSG00000168036	142	138	12782	7.17504	0.000717197	6.5221e-05	0.00374071
GOTERM_CC_FAT	GO:0005856~cytoskeleton	4.81497e-06	35	16.5877	ENSG00000106299, ENSG00000115109, ENSG00000140682, ENSG00000168172, ENSG00000066735, ENSG00000099331, ENSG00000066279, ENSG00000131711, ENSG00000168036, ENSG00000172403, ENSG00000138162, ENSG00000137804, ENSG00000080815, ENSG00000078018, ENSG00000162849, ENSG00000134222, ENSG00000185963, ENSG00000126787, ENSG00000117632, ENSG00000137337, ENSG00000116584, ENSG00000087274, ENSG00000165795, ENSG0000…	142	1381	12782	2.28131	0.00119821	9.99059e-05	0.00625098
GOTERM_CC_FAT	GO:0044427~chromosomal part	5.39613e-06	17	8.05687	ENSG00000100401, ENSG00000080815, ENSG00000077463, ENSG00000094916, ENSG00000047410, ENSG00000148773, ENSG00000186871, ENSG00000111642, ENSG00000168298, ENSG00000177606, ENSG00000170004, ENSG00000178028, ENSG00000130726, ENSG00000103479, ENSG00000204569, ENSG00000184357, ENSG00000102901	142	386	12782	3.96435	0.00134274	0.000103352	0.00700544
GOTERM_CC_FAT	GO:0042995~cell projection	7.47826e-06	23	10.9005	ENSG00000169855, ENSG00000080815, ENSG00000106299, ENSG00000102606, ENSG00000099331, ENSG00000078018, ENSG00000110400, ENSG00000168036, ENSG00000131711, ENSG00000154654, ENSG00000031081, ENSG00000149294, ENSG00000111371, ENSG00000158195, ENSG00000137497, ENSG00000104435, ENSG00000149273, ENSG00000103197, ENSG00000105221, ENSG00000169258, ENSG00000119321, ENSG00000116641, ENSG00000138834	142	697	12782	2.97034	0.00186036	0.000132998	0.00970842
GOTERM_CC_FAT	GO:0030424~axon	1.02109e-05	11	5.21327	ENSG00000169855, ENSG00000080815, ENSG00000154654, ENSG00000149294, ENSG00000111371, ENSG00000104435, ENSG00000119321, ENSG00000116641, ENSG00000138834, ENSG00000110400, ENSG00000131711	142	159	12782	6.22739	0.00253929	0.000169487	0.0132557
GOTERM_CC_FAT	GO:0015630~microtubule cytoskeleton	3.34382e-05	19	9.00474	ENSG00000168172, ENSG00000066735, ENSG00000066279, ENSG00000078018, ENSG00000134222, ENSG00000162849, ENSG00000168036, ENSG00000131711, ENSG00000126787, ENSG00000117632, ENSG00000116584, ENSG00000165795, ENSG00000137497, ENSG00000138162, ENSG00000116871, ENSG00000047849, ENSG00000106723, ENSG00000137804, ENSG00000166963	142	549	12782	3.11524	0.00829169	0.000520256	0.0434034
GOTERM_CC_FAT	GO:0005694~chromosome	4.69385e-05	17	8.05687	ENSG00000100401, ENSG00000080815, ENSG00000077463, ENSG00000094916, ENSG00000047410, ENSG00000148773, ENSG00000186871, ENSG00000111642, ENSG00000168298, ENSG00000177606, ENSG00000170004, ENSG00000178028, ENSG00000130726, ENSG00000103479, ENSG00000204569, ENSG00000184357, ENSG00000102901	142	460	12782	3.32661	0.0116199	0.000687291	0.060922
GOTERM_CC_FAT	GO:0005912~adherens junction	5.38222e-05	10	4.73934	ENSG00000137337, ENSG00000115109, ENSG00000031081, ENSG00000026508, ENSG00000102606, ENSG00000152894, ENSG00000140682, ENSG00000180900, ENSG00000110400, ENSG00000168036	142	155	12782	5.80736	0.0133127	0.000744283	0.0698535
GOTERM_CC_FAT	GO:0070161~anchoring junction	0.00012008	10	4.73934	ENSG00000137337, ENSG00000115109, ENSG00000031081, ENSG00000026508, ENSG00000102606, ENSG00000152894, ENSG00000140682, ENSG00000180900, ENSG00000110400, ENSG00000168036	142	172	12782	5.23338	0.029459	0.00157253	0.155785
GOTERM_CC_FAT	GO:0005730~nucleolus	0.000235914	20	9.47867	ENSG00000182173, ENSG00000162613, ENSG00000105849, ENSG00000106299, ENSG00000094916, ENSG00000100056, ENSG00000139718, ENSG00000086758, ENSG00000141867, ENSG00000143373, ENSG00000148773, ENSG00000204356, ENSG00000196498, ENSG00000139083, ENSG00000130826, ENSG00000168610, ENSG00000147862, ENSG00000109917, ENSG00000137804, ENSG00000137154	142	698	12782	2.5792	0.0570572	0.00293317	0.30585
GOTERM_CC_FAT	GO:0005829~cytosol	0.000247078	30	14.218	ENSG00000102606, ENSG00000110237, ENSG00000130811, ENSG00000106348, ENSG00000168036, ENSG00000131711, ENSG00000187840, ENSG00000175115, ENSG00000151929, ENSG00000177606, ENSG00000177666, ENSG00000105221, ENSG00000118689, ENSG00000110395, ENSG00000160691, ENSG00000151502, ENSG00000204673, ENSG00000104880, ENSG00000160360, ENSG00000116584, ENSG00000087274, ENSG00000165795, ENSG00000137497, ENSG0000…	142	1330	12782	2.03039	0.0596753	0.00292571	0.320301
GOTERM_CC_FAT	GO:0044430~cytoskeletal part	0.000287465	24	11.3744	ENSG00000080815, ENSG00000168172, ENSG00000066735, ENSG00000099331, ENSG00000066279, ENSG00000078018, ENSG00000134222, ENSG00000162849, ENSG00000168036, ENSG00000131711, ENSG00000126787, ENSG00000117632, ENSG00000087274, ENSG00000116584, ENSG00000165795, ENSG00000137497, ENSG00000138162, ENSG00000116871, ENSG00000047849, ENSG00000103197, ENSG00000119321, ENSG00000106723, ENSG00000137804, ENSG0000…	142	952	12782	2.26926	0.0690866	0.00324876	0.372567
GOTERM_CC_FAT	GO:0000785~chromatin	0.000370919	10	4.73934	ENSG00000111642, ENSG00000168298, ENSG00000177606, ENSG00000170004, ENSG00000077463, ENSG00000130726, ENSG00000094916, ENSG00000103479, ENSG00000204569, ENSG00000184357	142	200	12782	4.5007	0.0882376	0.00400829	0.480486
GOTERM_CC_FAT	GO:0005874~microtubule	0.000912207	11	5.21327	ENSG00000116584, ENSG00000168172, ENSG00000137497, ENSG00000066735, ENSG00000047849, ENSG00000078018, ENSG00000137804, ENSG00000162849, ENSG00000166963, ENSG00000131711, ENSG00000117632	142	274	12782	3.6137	0.203273	0.00942378	1.17785
GOTERM_CC_FAT	GO:0030027~lamellipodium	0.00103588	6	2.8436	ENSG00000106299, ENSG00000031081, ENSG00000158195, ENSG00000099331, ENSG00000105221, ENSG00000168036	142	70	12782	7.71549	0.227456	0.0102696	1.33654
GOTERM_CC_FAT	GO:0005819~spindle	0.00121136	8	3.79147	ENSG00000116584, ENSG00000137497, ENSG00000116871, ENSG00000066279, ENSG00000106723, ENSG00000137804, ENSG00000134222, ENSG00000126787	142	147	12782	4.89873	0.260523	0.011541	1.56132
GOTERM_CC_FAT	GO:0000776~kinetochore	0.0015902	6	2.8436	ENSG00000100401, ENSG00000080815, ENSG00000094916, ENSG00000047410, ENSG00000102901, ENSG00000186871	142	77	12782	7.01408	0.327178	0.0145697	2.04496
GOTERM_CC_FAT	GO:0031256~leading edge membrane	0.00197961	4	1.89573	ENSG00000169855, ENSG00000152894, ENSG00000149273, ENSG00000138834	142	23	12782	15.6546	0.38946	0.0174675	2.53982
GOTERM_CC_FAT	GO:0000775~chromosome, centromeric region	0.0024934	7	3.31754	ENSG00000100401, ENSG00000080815, ENSG00000094916, ENSG00000047410, ENSG00000102901, ENSG00000148773, ENSG00000186871	142	124	12782	5.08144	0.462933	0.0212075	3.18921
GOTERM_CC_FAT	GO:0000790~nuclear chromatin	0.00313007	5	2.36967	ENSG00000177606, ENSG00000077463, ENSG00000130726, ENSG00000094916, ENSG00000204569	142	55	12782	8.1831	0.541874	0.0256847	3.98836
GOTERM_CC_FAT	GO:0030054~cell junction	0.00476529	14	6.63507	ENSG00000115109, ENSG00000102606, ENSG00000060656, ENSG00000140682, ENSG00000152894, ENSG00000180900, ENSG00000110400, ENSG00000168036, ENSG00000137337, ENSG00000116584, ENSG00000031081, ENSG00000026508, ENSG00000171723, ENSG00000140750	142	518	12782	2.43281	0.695594	0.0376408	6.01308
GOTERM_CC_FAT	GO:0005667~transcription factor complex	0.00866536	8	3.79147	ENSG00000177606, ENSG00000177030, ENSG00000077235, ENSG00000129173, ENSG00000103479, ENSG00000004487, ENSG00000106290, ENSG00000168036	142	210	12782	3.42911	0.885488	0.065479	10.6841
GOTERM_CC_FAT	GO:0030425~dendrite	0.00936235	7	3.31754	ENSG00000080815, ENSG00000137497, ENSG00000103197, ENSG00000078018, ENSG00000138834, ENSG00000168036, ENSG00000131711	142	163	12782	3.86564	0.903885	0.0685157	11.4959
GOTERM_CC_FAT	GO:0043198~dendritic shaft	0.0100804	3	1.4218	ENSG00000080815, ENSG00000078018, ENSG00000168036	142	14	12782	19.2887	0.919762	0.071513	12.3252
GOTERM_CC_FAT	GO:0017053~transcriptional repressor complex	0.0103146	4	1.89573	ENSG00000111642, ENSG00000170004, ENSG00000094916, ENSG00000196498	142	41	12782	8.78186	0.924353	0.0711075	12.5941
GOTERM_CC_FAT	GO:0000118~histone deacetylase complex	0.0103146	4	1.89573	ENSG00000111642, ENSG00000170004, ENSG00000094916, ENSG00000061273	142	41	12782	8.78186	0.924353	0.0711075	12.5941
GOTERM_CC_FAT	GO:0005911~cell-cell junction	0.0187402	7	3.31754	ENSG00000116584, ENSG00000152894, ENSG00000060656, ENSG00000180900, ENSG00000140750, ENSG00000110400, ENSG00000168036	142	190	12782	3.31631	0.991001	0.122651	21.7772
GOTERM_CC_FAT	GO:0035097~histone methyltransferase complex	0.0221219	3	1.4218	ENSG00000094916, ENSG00000167548, ENSG00000172534	142	21	12782	12.8592	0.99619	0.139761	25.2056
GOTERM_CC_FAT	GO:0034708~methyltransferase complex	0.0221219	3	1.4218	ENSG00000094916, ENSG00000167548, ENSG00000172534	142	21	12782	12.8592	0.99619	0.139761	25.2056
GOTERM_CC_FAT	GO:0005925~focal adhesion	0.0262725	5	2.36967	ENSG00000137337, ENSG00000031081, ENSG00000026508, ENSG00000102606, ENSG00000140682	142	102	12782	4.41246	0.998679	0.160086	29.224
GOTERM_CC_FAT	GO:0005924~cell-substrate adherens junction	0.0297062	5	2.36967	ENSG00000137337, ENSG00000031081, ENSG00000026508, ENSG00000102606, ENSG00000140682	142	106	12782	4.24595	0.999452	0.175136	32.3967
GOTERM_CC_FAT	GO:0031253~cell projection membrane	0.0349435	4	1.89573	ENSG00000169855, ENSG00000149273, ENSG00000138834, ENSG00000168036	142	65	12782	5.53933	0.999858	0.198616	36.9839
GOTERM_CC_FAT	GO:0030055~cell-substrate junction	0.0353338	5	2.36967	ENSG00000137337, ENSG00000031081, ENSG00000026508, ENSG00000102606, ENSG00000140682	142	112	12782	4.01849	0.999871	0.196253	37.3139
GOTERM_CC_FAT	GO:0016604~nuclear body	0.0383836	6	2.8436	ENSG00000130826, ENSG00000215301, ENSG00000094916, ENSG00000139718, ENSG00000167978, ENSG00000196498	142	168	12782	3.21479	0.999941	0.207087	39.8387
GOTERM_CC_FAT	GO:0005720~nuclear heterochromatin	0.0403963	3	1.4218	ENSG00000077463, ENSG00000130726, ENSG00000094916	142	29	12782	9.3118	0.999965	0.212411	41.4532
GOTERM_CC_FAT	GO:0048471~perinuclear region of cytoplasm	0.0404139	8	3.79147	ENSG00000100401, ENSG00000165795, ENSG00000104435, ENSG00000008294, ENSG00000180370, ENSG00000103197, ENSG00000099331, ENSG00000131711	142	288	12782	2.50039	0.999965	0.208207	41.4671
GOTERM_CC_FAT	GO:0016585~chromatin remodeling complex	0.0436173	4	1.89573	ENSG00000111642, ENSG00000170004, ENSG00000094916, ENSG00000061273	142	71	12782	5.07122	0.999985	0.21868	43.9538
GOTERM_CC_FAT	GO:0044454~nuclear chromosome part	0.0459974	5	2.36967	ENSG00000177606, ENSG00000077463, ENSG00000130726, ENSG00000094916, ENSG00000204569	142	122	12782	3.6891	0.999992	0.225001	45.7379
GOTERM_BP_FAT	GO:0032886~regulation of microtubule-based process	1.47685e-06	8	3.79147	ENSG00000116584, ENSG00000138162, ENSG00000047849, ENSG00000078018, ENSG00000134222, ENSG00000168036, ENSG00000166963, ENSG00000131711	159	49	13528	13.8909	0.00204188	0.00204188	0.00242992
GOTERM_BP_FAT	GO:0051276~chromosome organization	3.78961e-06	20	9.47867	ENSG00000204371, ENSG00000094916, ENSG00000167548, ENSG00000004487, ENSG00000139718, ENSG00000086758, ENSG00000126787, ENSG00000111642, ENSG00000130826, ENSG00000168298, ENSG00000170004, ENSG00000178028, ENSG00000173120, ENSG00000103479, ENSG00000061273, ENSG00000055609, ENSG00000137804, ENSG00000080603, ENSG00000184357, ENSG00000168395	159	485	13528	3.50853	0.0052311	0.00261898	0.00623508
GOTERM_BP_FAT	GO:0070507~regulation of microtubule cytoskeleton organization	8.55313e-06	7	3.31754	ENSG00000116584, ENSG00000047849, ENSG00000078018, ENSG00000134222, ENSG00000168036, ENSG00000166963, ENSG00000131711	159	42	13528	14.1803	0.0117678	0.00393809	0.014072
GOTERM_BP_FAT	GO:0006325~chromatin organization	8.907e-06	17	8.05687	ENSG00000204371, ENSG00000094916, ENSG00000167548, ENSG00000004487, ENSG00000086758, ENSG00000139718, ENSG00000111642, ENSG00000168298, ENSG00000170004, ENSG00000178028, ENSG00000173120, ENSG00000103479, ENSG00000061273, ENSG00000055609, ENSG00000080603, ENSG00000184357, ENSG00000168395	159	378	13528	3.82643	0.0122517	0.00307709	0.0146542
GOTERM_BP_FAT	GO:0016568~chromatin modification	1.96415e-05	14	6.63507	ENSG00000167548, ENSG00000204371, ENSG00000086758, ENSG00000139718, ENSG00000004487, ENSG00000111642, ENSG00000170004, ENSG00000178028, ENSG00000173120, ENSG00000103479, ENSG00000061273, ENSG00000055609, ENSG00000080603, ENSG00000168395	159	274	13528	4.34724	0.0268179	0.00542207	0.0323124
GOTERM_BP_FAT	GO:0031110~regulation of microtubule polymerization or depolymerization	2.71162e-05	6	2.8436	ENSG00000116584, ENSG00000047849, ENSG00000078018, ENSG00000134222, ENSG00000166963, ENSG00000131711	159	31	13528	16.4674	0.0368338	0.00623536	0.0446064
GOTERM_BP_FAT	GO:0031114~regulation of microtubule depolymerization	2.92237e-05	5	2.36967	ENSG00000116584, ENSG00000047849, ENSG00000078018, ENSG00000166963, ENSG00000131711	159	16	13528	26.5881	0.0396391	0.00576136	0.0480726
GOTERM_BP_FAT	GO:0007026~negative regulation of microtubule depolymerization	2.92237e-05	5	2.36967	ENSG00000116584, ENSG00000047849, ENSG00000078018, ENSG00000166963, ENSG00000131711	159	16	13528	26.5881	0.0396391	0.00576136	0.0480726
GOTERM_BP_FAT	GO:0031111~negative regulation of microtubule polymerization or depolymerization	3.78688e-05	5	2.36967	ENSG00000116584, ENSG00000047849, ENSG00000078018, ENSG00000166963, ENSG00000131711	159	17	13528	25.024	0.0510616	0.00653002	0.0622895
GOTERM_BP_FAT	GO:0033043~regulation of organelle organization	4.8019e-05	12	5.6872	ENSG00000087274, ENSG00000116584, ENSG00000047849, ENSG00000103197, ENSG00000078018, ENSG00000137804, ENSG00000047410, ENSG00000134222, ENSG00000168036, ENSG00000166963, ENSG00000131711, ENSG00000126787	159	217	13528	4.70498	0.0642995	0.00735723	0.0789791
GOTERM_BP_FAT	GO:0007010~cytoskeleton organization	5.10016e-05	17	8.05687	ENSG00000106299, ENSG00000110237, ENSG00000168172, ENSG00000099331, ENSG00000078018, ENSG00000134222, ENSG00000168036, ENSG00000131711, ENSG00000117632, ENSG00000087274, ENSG00000116584, ENSG00000158195, ENSG00000138162, ENSG00000180370, ENSG00000116641, ENSG00000137804, ENSG00000099864	159	436	13528	3.31741	0.0681542	0.00703394	0.0838828
GOTERM_BP_FAT	GO:0043242~negative regulation of protein complex disassembly	0.000108856	6	2.8436	ENSG00000087274, ENSG00000116584, ENSG00000047849, ENSG00000078018, ENSG00000166963, ENSG00000131711	159	41	13528	12.451	0.139864	0.0136034	0.178957
GOTERM_BP_FAT	GO:0035023~regulation of Rho protein signal transduction	0.00015717	8	3.79147	ENSG00000116584, ENSG00000102606, ENSG00000110237, ENSG00000104880, ENSG00000186716, ENSG00000180900, ENSG00000116641, ENSG00000038382	159	99	13528	6.87529	0.195505	0.017965	0.258287
GOTERM_BP_FAT	GO:0046578~regulation of Ras protein signal transduction	0.000177361	11	5.21327	ENSG00000136111, ENSG00000116584, ENSG00000102606, ENSG00000110237, ENSG00000104880, ENSG00000186716, ENSG00000180900, ENSG00000151693, ENSG00000116641, ENSG00000169221, ENSG00000038382	159	210	13528	4.45666	0.217678	0.0187066	0.291423
GOTERM_BP_FAT	GO:0051056~regulation of small GTPase mediated signal transduction	0.000181884	12	5.6872	ENSG00000136111, ENSG00000116584, ENSG00000102606, ENSG00000110237, ENSG00000104880, ENSG00000186716, ENSG00000103197, ENSG00000180900, ENSG00000151693, ENSG00000116641, ENSG00000169221, ENSG00000038382	159	252	13528	4.05151	0.222561	0.0178214	0.298844
GOTERM_BP_FAT	GO:0007017~microtubule-based process	0.000188264	12	5.6872	ENSG00000168172, ENSG00000138162, ENSG00000066735, ENSG00000078018, ENSG00000116641, ENSG00000137804, ENSG00000162849, ENSG00000134222, ENSG00000185963, ENSG00000168036, ENSG00000131711, ENSG00000117632	159	253	13528	4.0355	0.229397	0.0172221	0.309311
GOTERM_BP_FAT	GO:0051493~regulation of cytoskeleton organization	0.000192854	9	4.2654	ENSG00000087274, ENSG00000116584, ENSG00000047849, ENSG00000103197, ENSG00000078018, ENSG00000134222, ENSG00000168036, ENSG00000166963, ENSG00000131711	159	136	13528	5.63041	0.234277	0.0165451	0.316841
GOTERM_BP_FAT	GO:0051129~negative regulation of cellular component organization	0.00025916	9	4.2654	ENSG00000080815, ENSG00000087274, ENSG00000116584, ENSG00000047849, ENSG00000078018, ENSG00000047410, ENSG00000166963, ENSG00000131711, ENSG00000187840	159	142	13528	5.39251	0.301433	0.0208804	0.425559
GOTERM_BP_FAT	GO:0043244~regulation of protein complex disassembly	0.000310644	6	2.8436	ENSG00000087274, ENSG00000116584, ENSG00000047849, ENSG00000078018, ENSG00000166963, ENSG00000131711	159	51	13528	10.0096	0.349489	0.0236057	0.509895
GOTERM_BP_FAT	GO:0000226~microtubule cytoskeleton organization	0.00032541	9	4.2654	ENSG00000168172, ENSG00000138162, ENSG00000078018, ENSG00000116641, ENSG00000137804, ENSG00000134222, ENSG00000168036, ENSG00000131711, ENSG00000117632	159	147	13528	5.20909	0.362653	0.0234286	0.534071
GOTERM_BP_FAT	GO:0010639~negative regulation of organelle organization	0.000388872	7	3.31754	ENSG00000087274, ENSG00000116584, ENSG00000047849, ENSG00000078018, ENSG00000047410, ENSG00000166963, ENSG00000131711	159	82	13528	7.26308	0.416262	0.0265562	0.637915
GOTERM_BP_FAT	GO:0051494~negative regulation of cytoskeleton organization	0.00044311	6	2.8436	ENSG00000087274, ENSG00000116584, ENSG00000047849, ENSG00000078018, ENSG00000166963, ENSG00000131711	159	55	13528	9.28165	0.458494	0.0287871	0.726584
GOTERM_BP_FAT	GO:0006350~transcription	0.000470484	42	19.9052	ENSG00000106299, ENSG00000140682, ENSG00000215271, ENSG00000004487, ENSG00000139718, ENSG00000106290, ENSG00000168036, ENSG00000204356, ENSG00000111642, ENSG00000177606, ENSG00000168610, ENSG00000178028, ENSG00000147862, ENSG00000102935, ENSG00000130726, ENSG00000129173, ENSG00000079432, ENSG00000103479, ENSG00000118689, ENSG00000204569, ENSG00000171467, ENSG00000179588, ENSG00000162613, ENSG0000…	159	2101	13528	1.70083	0.478634	0.0291708	0.771307
GOTERM_BP_FAT	GO:0045449~regulation of transcription	0.000484362	49	23.2227	ENSG00000106299, ENSG00000152894, ENSG00000106290, ENSG00000168036, ENSG00000204356, ENSG00000111642, ENSG00000168610, ENSG00000178028, ENSG00000130726, ENSG00000147862, ENSG00000129173, ENSG00000103479, ENSG00000118689, ENSG00000171467, ENSG00000179588, ENSG00000162613, ENSG00000165462, ENSG00000177030, ENSG00000124496, ENSG00000134222, ENSG00000139083, ENSG00000196498, ENSG00000170004, ENSG0000…	159	2601	13528	1.60285	0.488557	0.0287322	0.793973
GOTERM_BP_FAT	GO:0007049~cell cycle	0.00176643	20	9.47867	ENSG00000100014, ENSG00000066279, ENSG00000134222, ENSG00000168036, ENSG00000148773, ENSG00000126787, ENSG00000186871, ENSG00000117632, ENSG00000137337, ENSG00000116584, ENSG00000137497, ENSG00000138162, ENSG00000129173, ENSG00000103479, ENSG00000166484, ENSG00000106723, ENSG00000121774, ENSG00000171467, ENSG00000137804, ENSG00000172534	159	776	13528	2.19283	0.913438	0.0969289	2.86707
GOTERM_BP_FAT	GO:0008283~cell proliferation	0.00181126	14	6.63507	ENSG00000080815, ENSG00000180900, ENSG00000066279, ENSG00000004487, ENSG00000106348, ENSG00000168036, ENSG00000148773, ENSG00000126787, ENSG00000152518, ENSG00000130826, ENSG00000138162, ENSG00000129173, ENSG00000109917, ENSG00000121774	159	436	13528	2.73198	0.918655	0.0954901	2.93882
GOTERM_BP_FAT	GO:0030900~forebrain development	0.00202628	8	3.79147	ENSG00000080815, ENSG00000147862, ENSG00000138162, ENSG00000139800, ENSG00000004487, ENSG00000066279, ENSG00000138834, ENSG00000168036	159	152	13528	4.47799	0.939627	0.102345	3.28226
GOTERM_BP_FAT	GO:0045934~negative regulation of nucleobase, nucleoside, nucleotide and nucleic acid metabolic process	0.00270673	15	7.109	ENSG00000060656, ENSG00000152894, ENSG00000077463, ENSG00000094916, ENSG00000004487, ENSG00000111676, ENSG00000168036, ENSG00000196498, ENSG00000168610, ENSG00000178028, ENSG00000149273, ENSG00000130726, ENSG00000102935, ENSG00000121774, ENSG00000099864	159	512	13528	2.49263	0.97651	0.129714	4.36161
GOTERM_BP_FAT	GO:0009890~negative regulation of biosynthetic process	0.00290734	16	7.58294	ENSG00000060656, ENSG00000152894, ENSG00000077463, ENSG00000094916, ENSG00000004487, ENSG00000111676, ENSG00000168036, ENSG00000187840, ENSG00000196498, ENSG00000168610, ENSG00000178028, ENSG00000130726, ENSG00000102935, ENSG00000121774, ENSG00000099864, ENSG00000114650	159	573	13528	2.37576	0.982219	0.134039	4.67765
GOTERM_BP_FAT	GO:0051172~negative regulation of nitrogen compound metabolic process	0.00305928	15	7.109	ENSG00000060656, ENSG00000152894, ENSG00000077463, ENSG00000094916, ENSG00000004487, ENSG00000111676, ENSG00000168036, ENSG00000196498, ENSG00000168610, ENSG00000178028, ENSG00000149273, ENSG00000130726, ENSG00000102935, ENSG00000121774, ENSG00000099864	159	519	13528	2.45901	0.9856	0.136037	4.91635
GOTERM_BP_FAT	GO:0051640~organelle localization	0.00443631	6	2.8436	ENSG00000080815, ENSG00000168172, ENSG00000138162, ENSG00000066279, ENSG00000137804, ENSG00000126787	159	92	13528	5.54881	0.997874	0.185448	7.05437
GOTERM_BP_FAT	GO:0016337~cell-cell adhesion	0.00513426	10	4.73934	ENSG00000169855, ENSG00000140937, ENSG00000080815, ENSG00000154654, ENSG00000149294, ENSG00000026508, ENSG00000060656, ENSG00000180900, ENSG00000110400, ENSG00000168036	159	276	13528	3.08267	0.999195	0.205316	8.12071
GOTERM_BP_FAT	GO:0030182~neuron differentiation	0.00531152	13	6.16114	ENSG00000169855, ENSG00000080815, ENSG00000165462, ENSG00000078018, ENSG00000110400, ENSG00000131711, ENSG00000154654, ENSG00000026508, ENSG00000168610, ENSG00000104435, ENSG00000169258, ENSG00000116641, ENSG00000138834	159	438	13528	2.52526	0.999371	0.205733	8.38969
GOTERM_BP_FAT	GO:0031327~negative regulation of cellular biosynthetic process	0.00605297	15	7.109	ENSG00000060656, ENSG00000152894, ENSG00000077463, ENSG00000094916, ENSG00000004487, ENSG00000111676, ENSG00000168036, ENSG00000187840, ENSG00000196498, ENSG00000168610, ENSG00000178028, ENSG00000130726, ENSG00000102935, ENSG00000121774, ENSG00000099864	159	561	13528	2.27491	0.999776	0.224796	9.50681
GOTERM_BP_FAT	GO:0044087~regulation of cellular component biogenesis	0.00641976	7	3.31754	ENSG00000087274, ENSG00000103197, ENSG00000110400, ENSG00000134222, ENSG00000172534, ENSG00000131711, ENSG00000187840	159	142	13528	4.19417	0.999865	0.230615	10.0547
GOTERM_BP_FAT	GO:0002009~morphogenesis of an epithelium	0.00657366	6	2.8436	ENSG00000026508, ENSG00000140682, ENSG00000139800, ENSG00000103197, ENSG00000180900, ENSG00000168036	159	101	13528	5.05436	0.999891	0.229565	10.2837
GOTERM_BP_FAT	GO:0007167~enzyme linked receptor protein signaling pathway	0.0068895	11	5.21327	ENSG00000160691, ENSG00000177606, ENSG00000152894, ENSG00000140682, ENSG00000168610, ENSG00000060656, ENSG00000103197, ENSG00000105221, ENSG00000038382, ENSG00000187840, ENSG00000110395	159	342	13528	2.73655	0.99993	0.233392	10.7518
GOTERM_BP_FAT	GO:0016481~negative regulation of transcription	0.00761413	13	6.16114	ENSG00000060656, ENSG00000152894, ENSG00000077463, ENSG00000094916, ENSG00000004487, ENSG00000111676, ENSG00000168036, ENSG00000196498, ENSG00000168610, ENSG00000178028, ENSG00000130726, ENSG00000102935, ENSG00000121774	159	459	13528	2.40972	0.999975	0.248662	11.8173
GOTERM_BP_FAT	GO:0000902~cell morphogenesis	0.0090125	11	5.21327	ENSG00000169855, ENSG00000154654, ENSG00000087274, ENSG00000116584, ENSG00000130726, ENSG00000180900, ENSG00000116641, ENSG00000138834, ENSG00000110400, ENSG00000168036, ENSG00000131711	159	356	13528	2.62893	0.999996	0.280884	13.8396
GOTERM_BP_FAT	GO:0006928~cell motion	0.00984665	13	6.16114	ENSG00000169855, ENSG00000080815, ENSG00000106299, ENSG00000102606, ENSG00000152894, ENSG00000180900, ENSG00000033327, ENSG00000110400, ENSG00000026508, ENSG00000168610, ENSG00000158195, ENSG00000138834, ENSG00000099864	159	475	13528	2.32855	0.999999	0.29613	15.0252
GOTERM_BP_FAT	GO:0008624~induction of apoptosis by extracellular signals	0.0100574	6	2.8436	ENSG00000080815, ENSG00000116584, ENSG00000102606, ENSG00000110237, ENSG00000104880, ENSG00000038382	159	112	13528	4.55795	0.999999	0.295134	15.3223
GOTERM_BP_FAT	GO:0031175~neuron projection development	0.0104143	9	4.2654	ENSG00000169855, ENSG00000154654, ENSG00000026508, ENSG00000169258, ENSG00000078018, ENSG00000116641, ENSG00000138834, ENSG00000110400, ENSG00000131711	159	256	13528	2.99116	0.999999	0.297697	15.8233
GOTERM_BP_FAT	GO:0030030~cell projection organization	0.0112043	11	5.21327	ENSG00000169855, ENSG00000154654, ENSG00000026508, ENSG00000158195, ENSG00000103197, ENSG00000169258, ENSG00000078018, ENSG00000116641, ENSG00000138834, ENSG00000110400, ENSG00000131711	159	368	13528	2.5432	1	0.310158	16.9221
GOTERM_BP_FAT	GO:0010558~negative regulation of macromolecule biosynthetic process	0.0118391	14	6.63507	ENSG00000060656, ENSG00000152894, ENSG00000077463, ENSG00000094916, ENSG00000004487, ENSG00000111676, ENSG00000168036, ENSG00000187840, ENSG00000196498, ENSG00000168610, ENSG00000178028, ENSG00000130726, ENSG00000102935, ENSG00000121774	159	547	13528	2.1776	1	0.31841	17.7953
GOTERM_BP_FAT	GO:0010605~negative regulation of macromolecule metabolic process	0.0119249	17	8.05687	ENSG00000080815, ENSG00000060656, ENSG00000152894, ENSG00000077463, ENSG00000094916, ENSG00000004487, ENSG00000111676, ENSG00000168036, ENSG00000187840, ENSG00000196498, ENSG00000177606, ENSG00000168610, ENSG00000178028, ENSG00000149273, ENSG00000130726, ENSG00000102935, ENSG00000121774	159	734	13528	1.97056	1	0.314321	17.9127
GOTERM_BP_FAT	GO:0043065~positive regulation of apoptosis	0.0121548	12	5.6872	ENSG00000080815, ENSG00000116584, ENSG00000177606, ENSG00000026508, ENSG00000102606, ENSG00000110237, ENSG00000149273, ENSG00000104880, ENSG00000180900, ENSG00000118689, ENSG00000137154, ENSG00000038382	159	430	13528	2.37437	1	0.31348	18.2264
GOTERM_BP_FAT	GO:0043068~positive regulation of programmed cell death	0.0127492	12	5.6872	ENSG00000080815, ENSG00000116584, ENSG00000177606, ENSG00000026508, ENSG00000102606, ENSG00000110237, ENSG00000149273, ENSG00000104880, ENSG00000180900, ENSG00000118689, ENSG00000137154, ENSG00000038382	159	433	13528	2.35792	1	0.320264	19.0322
GOTERM_BP_FAT	GO:0001578~microtubule bundle formation	0.0128817	3	1.4218	ENSG00000078018, ENSG00000134222, ENSG00000131711	159	15	13528	17.0164	1	0.317362	19.2109
GOTERM_BP_FAT	GO:0010942~positive regulation of cell death	0.0131576	12	5.6872	ENSG00000080815, ENSG00000116584, ENSG00000177606, ENSG00000026508, ENSG00000102606, ENSG00000110237, ENSG00000149273, ENSG00000104880, ENSG00000180900, ENSG00000118689, ENSG00000137154, ENSG00000038382	159	435	13528	2.34708	1	0.317434	19.5816
GOTERM_BP_FAT	GO:0043087~regulation of GTPase activity	0.0146376	6	2.8436	ENSG00000136111, ENSG00000103197, ENSG00000180900, ENSG00000151693, ENSG00000116641, ENSG00000169221	159	123	13528	4.15033	1	0.340645	21.5431
GOTERM_BP_FAT	GO:0035295~tube development	0.0147759	8	3.79147	ENSG00000080815, ENSG00000026508, ENSG00000147862, ENSG00000139800, ENSG00000103197, ENSG00000180900, ENSG00000138834, ENSG00000168036	159	220	13528	3.09388	1	0.337709	21.7242
GOTERM_BP_FAT	GO:0010629~negative regulation of gene expression	0.0151596	13	6.16114	ENSG00000060656, ENSG00000152894, ENSG00000077463, ENSG00000094916, ENSG00000004487, ENSG00000111676, ENSG00000168036, ENSG00000196498, ENSG00000168610, ENSG00000178028, ENSG00000130726, ENSG00000102935, ENSG00000121774	159	504	13528	2.19457	1	0.339356	22.2242
GOTERM_BP_FAT	GO:0000279~M phase	0.0151837	10	4.73934	ENSG00000116584, ENSG00000137497, ENSG00000138162, ENSG00000066279, ENSG00000137804, ENSG00000171467, ENSG00000148773, ENSG00000186871, ENSG00000126787, ENSG00000117632	159	329	13528	2.58607	1	0.334502	22.2555
GOTERM_BP_FAT	GO:0051726~regulation of cell cycle	0.015736	10	4.73934	ENSG00000137337, ENSG00000177606, ENSG00000152894, ENSG00000103197, ENSG00000180900, ENSG00000106290, ENSG00000137804, ENSG00000047410, ENSG00000172534, ENSG00000126787	159	331	13528	2.57045	1	0.339122	22.9698
GOTERM_BP_FAT	GO:0035239~tube morphogenesis	0.016601	6	2.8436	ENSG00000080815, ENSG00000026508, ENSG00000139800, ENSG00000103197, ENSG00000180900, ENSG00000168036	159	127	13528	4.01961	1	0.348871	24.076
GOTERM_BP_FAT	GO:0048666~neuron development	0.0180942	10	4.73934	ENSG00000169855, ENSG00000080815, ENSG00000154654, ENSG00000026508, ENSG00000169258, ENSG00000078018, ENSG00000116641, ENSG00000138834, ENSG00000110400, ENSG00000131711	159	339	13528	2.50979	1	0.368391	25.9508
GOTERM_BP_FAT	GO:0032989~cellular component morphogenesis	0.0181599	11	5.21327	ENSG00000169855, ENSG00000154654, ENSG00000087274, ENSG00000116584, ENSG00000130726, ENSG00000180900, ENSG00000116641, ENSG00000138834, ENSG00000110400, ENSG00000168036, ENSG00000131711	159	397	13528	2.35743	1	0.36424	26.0323
GOTERM_BP_FAT	GO:0048729~tissue morphogenesis	0.0190265	7	3.31754	ENSG00000124216, ENSG00000026508, ENSG00000140682, ENSG00000139800, ENSG00000103197, ENSG00000180900, ENSG00000168036	159	180	13528	3.30874	1	0.372761	27.0992
GOTERM_BP_FAT	GO:0051130~positive regulation of cellular component organization	0.0194675	7	3.31754	ENSG00000169855, ENSG00000140682, ENSG00000137804, ENSG00000134222, ENSG00000131711, ENSG00000126787, ENSG00000110395	159	181	13528	3.29045	1	0.374445	27.6365
GOTERM_BP_FAT	GO:0007242~intracellular signaling cascade	0.0200495	24	11.3744	ENSG00000080815, ENSG00000160691, ENSG00000198909, ENSG00000102606, ENSG00000140682, ENSG00000099331, ENSG00000168036, ENSG00000117632, ENSG00000137337, ENSG00000116584, ENSG00000031081, ENSG00000168610, ENSG00000158195, ENSG00000124181, ENSG00000104435, ENSG00000174233, ENSG00000008294, ENSG00000103197, ENSG00000186716, ENSG00000055609, ENSG00000166484, ENSG00000138834, ENSG00000137154, ENSG0000…	159	1256	13528	1.62577	1	0.378173	28.3401
GOTERM_BP_FAT	GO:0032583~regulation of gene-specific transcription	0.0204441	6	2.8436	ENSG00000130726, ENSG00000004487, ENSG00000134222, ENSG00000168036, ENSG00000114650, ENSG00000196498	159	134	13528	3.80963	1	0.379025	28.8133
GOTERM_BP_FAT	GO:0042325~regulation of phosphorylation	0.0208424	12	5.6872	ENSG00000080815, ENSG00000160691, ENSG00000177606, ENSG00000008294, ENSG00000174233, ENSG00000204673, ENSG00000180370, ENSG00000103197, ENSG00000103479, ENSG00000116641, ENSG00000138834, ENSG00000061938	159	466	13528	2.19095	1	0.379904	29.2881
GOTERM_BP_FAT	GO:0043254~regulation of protein complex assembly	0.0210839	5	2.36967	ENSG00000087274, ENSG00000134222, ENSG00000172534, ENSG00000131711, ENSG00000187840	159	90	13528	4.72676	1	0.378537	29.5745
GOTERM_BP_FAT	GO:0010604~positive regulation of macromolecule metabolic process	0.0224357	18	8.53081	ENSG00000080815, ENSG00000160691, ENSG00000140682, ENSG00000180900, ENSG00000134222, ENSG00000124496, ENSG00000168036, ENSG00000177606, ENSG00000168610, ENSG00000147862, ENSG00000130726, ENSG00000102935, ENSG00000105221, ENSG00000116641, ENSG00000118689, ENSG00000114650, ENSG00000168395, ENSG00000061938	159	857	13528	1.78701	1	0.39255	31.1576
GOTERM_BP_FAT	GO:0034613~cellular protein localization	0.0224784	11	5.21327	ENSG00000116584, ENSG00000177606, ENSG00000115993, ENSG00000152894, ENSG00000060656, ENSG00000103197, ENSG00000205302, ENSG00000204569, ENSG00000047410, ENSG00000168036, ENSG00000175115	159	411	13528	2.27713	1	0.388379	31.2072
GOTERM_BP_FAT	GO:0022403~cell cycle phase	0.0234935	11	5.21327	ENSG00000116584, ENSG00000137497, ENSG00000138162, ENSG00000066279, ENSG00000121774, ENSG00000137804, ENSG00000171467, ENSG00000148773, ENSG00000186871, ENSG00000126787, ENSG00000117632	159	414	13528	2.26063	1	0.397219	32.3732
GOTERM_BP_FAT	GO:0070727~cellular macromolecule localization	0.0234935	11	5.21327	ENSG00000116584, ENSG00000177606, ENSG00000115993, ENSG00000152894, ENSG00000060656, ENSG00000103197, ENSG00000205302, ENSG00000204569, ENSG00000047410, ENSG00000168036, ENSG00000175115	159	414	13528	2.26063	1	0.397219	32.3732
GOTERM_BP_FAT	GO:0006915~apoptosis	0.0241232	14	6.63507	ENSG00000080815, ENSG00000110237, ENSG00000104880, ENSG00000180900, ENSG00000168036, ENSG00000151929, ENSG00000116584, ENSG00000177606, ENSG00000149273, ENSG00000180370, ENSG00000166484, ENSG00000118689, ENSG00000099385, ENSG00000038382	159	602	13528	1.97865	1	0.400739	33.0871
GOTERM_BP_FAT	GO:0000904~cell morphogenesis involved in differentiation	0.0245002	8	3.79147	ENSG00000169855, ENSG00000154654, ENSG00000130726, ENSG00000116641, ENSG00000138834, ENSG00000110400, ENSG00000168036, ENSG00000131711	159	244	13528	2.78957	1	0.400942	33.5112
GOTERM_BP_FAT	GO:0012501~programmed cell death	0.0268075	14	6.63507	ENSG00000080815, ENSG00000110237, ENSG00000104880, ENSG00000180900, ENSG00000168036, ENSG00000151929, ENSG00000116584, ENSG00000177606, ENSG00000149273, ENSG00000180370, ENSG00000166484, ENSG00000118689, ENSG00000099385, ENSG00000038382	159	611	13528	1.9495	1	0.424812	36.052
GOTERM_BP_FAT	GO:0043547~positive regulation of GTPase activity	0.0268708	3	1.4218	ENSG00000103197, ENSG00000180900, ENSG00000116641	159	22	13528	11.6021	1	0.420939	36.1204
GOTERM_BP_FAT	GO:0019220~regulation of phosphate metabolic process	0.0269571	12	5.6872	ENSG00000080815, ENSG00000160691, ENSG00000177606, ENSG00000008294, ENSG00000174233, ENSG00000204673, ENSG00000180370, ENSG00000103197, ENSG00000103479, ENSG00000116641, ENSG00000138834, ENSG00000061938	159	485	13528	2.10512	1	0.417425	36.2135
GOTERM_BP_FAT	GO:0051174~regulation of phosphorus metabolic process	0.0269571	12	5.6872	ENSG00000080815, ENSG00000160691, ENSG00000177606, ENSG00000008294, ENSG00000174233, ENSG00000204673, ENSG00000180370, ENSG00000103197, ENSG00000103479, ENSG00000116641, ENSG00000138834, ENSG00000061938	159	485	13528	2.10512	1	0.417425	36.2135
GOTERM_BP_FAT	GO:0008104~protein localization	0.0285971	18	8.53081	ENSG00000080815, ENSG00000151502, ENSG00000115993, ENSG00000060656, ENSG00000152894, ENSG00000168172, ENSG00000205302, ENSG00000047410, ENSG00000168036, ENSG00000061987, ENSG00000175115, ENSG00000048707, ENSG00000116584, ENSG00000177606, ENSG00000103197, ENSG00000138834, ENSG00000204569, ENSG00000099864	159	882	13528	1.73636	1	0.431962	37.9595
GOTERM_BP_FAT	GO:0016331~morphogenesis of embryonic epithelium	0.030217	4	1.89573	ENSG00000140682, ENSG00000139800, ENSG00000103197, ENSG00000168036	159	58	13528	5.86771	1	0.445558	39.64
GOTERM_BP_FAT	GO:0021700~developmental maturation	0.0305652	5	2.36967	ENSG00000080815, ENSG00000026508, ENSG00000118689, ENSG00000168036, ENSG00000131711	159	101	13528	4.21197	1	0.444854	39.9956
GOTERM_BP_FAT	GO:0051098~regulation of binding	0.0332891	6	2.8436	ENSG00000080815, ENSG00000087274, ENSG00000149273, ENSG00000004487, ENSG00000106290, ENSG00000141867	159	153	13528	3.33654	1	0.469108	42.7103
GOTERM_BP_FAT	GO:0032318~regulation of Ras GTPase activity	0.033523	5	2.36967	ENSG00000136111, ENSG00000180900, ENSG00000151693, ENSG00000116641, ENSG00000169221	159	104	13528	4.09047	1	0.466991	42.9379
GOTERM_BP_FAT	GO:0050918~positive chemotaxis	0.0346333	2	0.947867	ENSG00000103197, ENSG00000180900	159	3	13528	56.7212	1	0.473694	44.007
GOTERM_BP_FAT	GO:0008219~cell death	0.0418899	15	7.109	ENSG00000080815, ENSG00000110237, ENSG00000104880, ENSG00000180900, ENSG00000111676, ENSG00000168036, ENSG00000151929, ENSG00000116584, ENSG00000177606, ENSG00000149273, ENSG00000180370, ENSG00000166484, ENSG00000118689, ENSG00000099385, ENSG00000038382	159	719	13528	1.775	1	0.536595	50.5442
GOTERM_BP_FAT	GO:0010557~positive regulation of macromolecule biosynthetic process	0.0427425	14	6.63507	ENSG00000160691, ENSG00000140682, ENSG00000134222, ENSG00000124496, ENSG00000168036, ENSG00000177606, ENSG00000168610, ENSG00000147862, ENSG00000130726, ENSG00000102935, ENSG00000105221, ENSG00000118689, ENSG00000114650, ENSG00000168395	159	654	13528	1.82132	1	0.539338	51.2634
GOTERM_BP_FAT	GO:0016477~cell migration	0.0433024	8	3.79147	ENSG00000169855, ENSG00000080815, ENSG00000026508, ENSG00000102606, ENSG00000152894, ENSG00000158195, ENSG00000180900, ENSG00000033327	159	276	13528	2.46614	1	0.53954	51.7303
GOTERM_BP_FAT	GO:0060562~epithelial tube morphogenesis	0.0435174	4	1.89573	ENSG00000026508, ENSG00000139800, ENSG00000103197, ENSG00000180900	159	67	13528	5.07951	1	0.536859	51.9085
GOTERM_BP_FAT	GO:0016265~death	0.0439605	15	7.109	ENSG00000080815, ENSG00000110237, ENSG00000104880, ENSG00000180900, ENSG00000111676, ENSG00000168036, ENSG00000151929, ENSG00000116584, ENSG00000177606, ENSG00000149273, ENSG00000180370, ENSG00000166484, ENSG00000118689, ENSG00000099385, ENSG00000038382	159	724	13528	1.76274	1	0.536124	52.2737
GOTERM_BP_FAT	GO:0046907~intracellular transport	0.0440603	14	6.63507	ENSG00000080815, ENSG00000116584, ENSG00000177606, ENSG00000115993, ENSG00000151502, ENSG00000158195, ENSG00000168172, ENSG00000103197, ENSG00000099331, ENSG00000204569, ENSG00000205302, ENSG00000047410, ENSG00000061987, ENSG00000175115	159	657	13528	1.81301	1	0.532582	52.3556
GOTERM_BP_FAT	GO:0032007~negative regulation of TOR signaling pathway	0.0459108	2	0.947867	ENSG00000204673, ENSG00000103197	159	4	13528	42.5409	1	0.543278	53.8506
GOTERM_BP_FAT	GO:0032863~activation of Rac GTPase activity	0.0459108	2	0.947867	ENSG00000180900, ENSG00000116641	159	4	13528	42.5409	1	0.543278	53.8506
GOTERM_BP_FAT	GO:0034394~protein localization at cell surface	0.0459108	2	0.947867	ENSG00000152894, ENSG00000060656	159	4	13528	42.5409	1	0.543278	53.8506
GOTERM_BP_FAT	GO:0040008~regulation of growth	0.0468365	9	4.2654	ENSG00000160691, ENSG00000026508, ENSG00000168610, ENSG00000178028, ENSG00000180370, ENSG00000060491, ENSG00000134222, ENSG00000131711, ENSG00000168395	159	341	13528	2.24556	1	0.546311	54.5819
GOTERM_BP_FAT	GO:0006468~protein amino acid phosphorylation	0.0486594	14	6.63507	ENSG00000160691, ENSG00000080815, ENSG00000198909, ENSG00000078018, ENSG00000141867, ENSG00000008294, ENSG00000130726, ENSG00000180370, ENSG00000105221, ENSG00000186716, ENSG00000166484, ENSG00000138834, ENSG00000038382, ENSG00000061938	159	667	13528	1.78582	1	0.556126	55.9901
GOTERM_BP_FAT	GO:0030036~actin cytoskeleton organization	0.0494409	7	3.31754	ENSG00000087274, ENSG00000116584, ENSG00000106299, ENSG00000158195, ENSG00000110237, ENSG00000180370, ENSG00000099331	159	226	13528	2.63528	1	0.557801	56.5812
